# Supplementary material for: Industrial odour pollution and human health: a systematic review and meta-analysis
Source: Environ Health. 2021 Sep 22;20:108. doi: 10.1186/s12940-021-00774-3 (PMC8459501; doi:10.1186/s12940-021-00774-3)
Supplement: Supplementary file 2 — Additional file 2. [file 12940_2021_774_MOESM2_ESM.xlsx]

## Sheet: Foglio2
Group	id	symptom	Times mentioned outcomes between studies	Van Kersen 2020	Kret, J., et al. 2018a	Blanes-Vidal, V. 2015	Aatamila, M., et al. 2011	Baldacci, S., et al. 2015	Deane and Sanders 1977	Deane and Sanders 1978	Georgieff 1999 e	Heaney 2011	Herr 2009b	Hooiveld 2015	Horton 2009	Segala 2003	Shusterman 1991	Wing 2014	Avery 2004	Blanes-Vidal, V., et al. 2012	Boers 2016	Herr 2003c	Lipscomb 1991	Radon 2004	Schinasi 2011	Sucker 2008	Tjalvin 2015	Tjalvin 2017	Wing 2013	Steinheider 1998 f	Steinheider 1993	Mirabelli 2006 g	Radon 2007	Overall outcomes
Odour nuisances	1	odor worry/environmental worry	3		1												1						1											1
	2	Smell perception	1		1																													1
	3	Odour annoyance	8			1				1										1	1	1				1				1	1			1
Gastrointestinal symptoms	4	constipation	3						1	1				1																				1
	5	Nausea/vomiting	15		1	1	1		1	1		1	1	1		1	1	1				1	1		1					1				1
	6	loss of appetite	4									1											1		1					1				1
	7	stomach discomfort/ stomach complaints	4										1	1								1								1				1
	8	rigurgitation/reflux/gastric acid/	2										1	1																				1
	9	Intolerance of food	1										1																					1
	10	diarrheoa	7				1					1	1	1		1							1		1									1
	11	abdominal pain/stomach ache	5										1	1				1				1	1											1
	12	Disgust	1																											1				1
	13	bad taste in mouth/coated tongue	1										1																					1
	13	Gastrointestinal complaints	2								1																1							1
Mucus membrane irritation	14	dry throat/irritation/burning throat	5				1					1				1	1								1									1
	15	nose irritation/burning nose	6				1		1	1		1						1							1									1
	16	Eye irritation	11		1		1		1	1	1	1				1	1	1					1		1									1
	17	Itching eyes	1																						1									1
General ill feeling	18	difficulty hearing	1																						1									1
	19	musculoskeletal complaints	1																								1							1
	20	Hot flashes	1																								1							1
	21	Waking up during the night	1																											1				1
	22	Not getting enough sleep	1																											1				1
	23	back pain	3										1									1			1									1
	24	ringing ears/earache	2									1											1											1
	25	toothache	2				1																1											1
	26	muscular pain	1				1																											1
	27	Fatigue (tiredness)/Weary, bushed, exhausted	9		1	1	1					1	1	1		1							1				1							1
	28	Trouble Sleeping	9		1				1	1	1			1		1							1				1			1				1
	29	headache	16		1	1	1		1	1	1	1	1	1		1	1	1				1	1		1					1				1
	30	fever	2				1																		1					1 h				1
	31	dizziness/impaired balance	9			1	1					1	1	1		1							1		1		1							1
	32	Sick within last 2 weeks	2						1	1																								1
	33	Doctor visit within last 2 weeks	3						1	1			1																					1
	34	Hospitalization within last 2 weeks	2						1	1																								1
	35	Medicine use	1										1																					1
	36	SHC score symptoms	2																								1	1						1
	37	physical score SF-12	1																					1										1
	38	health risk perception/health complaints/health perception	3										1										1			1								1
	39	difficul urinating	2						1	1																								1
	40	Frequent urination	1										1																					1
	41	sweating	1										1																					1
	42	pain in legs and arms	2										1									1												1
	43	joint pain	7				1		1	1			1			1						1			1									1
	44	numbness	1																				1											1
	45	poor memory	1																				1											1
Lower respiratory symptoms	46	Wheezing	9	1	1		1	1										1					1		1							1	1	1
	47	asthma	6		1		1	1								1														1		1	1	1
	48	shortness of breath/dispnea	11	1	1		1	1	1	1		1		1				1							1					1				1
	49	Cough/phlegm	11		1		1	1	1	1		1		1		1		1							1					1				1
	50	Respiratory infection	2				1									1																		1
	51	COPD	3		1			1								1																		1
	52	Bronchial obstruction test (Bronchial hyperresponsiveness to methacholine)	1																														1	1
	53	Forced expiratory volume in 1 second (FEV1)	3	1																					1								1	1
	54	Peak expiratory flow rate (PEF)	2	1																					1									1
	55	Pain/pressing feeling/tightness of the chest	6				1		1	1			1										1		1									1
	56	Other respiratory conditions° or symptoms	3		1		1				1																							1
Upper respiratory symptoms	57	cold/flu	4	1										1									1				1							1
	58	sneeze	1															1																1
	59	sore throat	6				1					1		1				1					1		1									1
	60	runny nose	6						1	1		1				1		1							1									1
	61	Allergic rhinitis/nasal allergy/ hay-fever	5		1		1	1								1																	1	1
	62	sinus or nasal congestion	4						1	1								1					1											1
	63	nonallergic rhinitis	1				1																											1
Mood states	64	sexual indifference	1										1																					1
	65	nervousness/anxious	8						1	1	1	1		1	1								1				1							1
	66	decreased work capacity	1								1																							1
	67	difficul concentration/attentional difficulties	4			1						1			1								1											1
	68	stress	2									1			1																			1
	69	angry	2									1			1																			1
	70	unhappy/sadness	6								1	1		1	1												1			1				1
	71	emotional score SF-12	1																					1										1
	72	Impact of Event Scale revised	1																									1						1
	73	panic attack	1										1																					1
	74	irritation symptoms	1																							1								1
	75	active/energetic	1									1																						1
Skin disorders	76	ezcema/itching skin	2				1					1																						1
	77	skin irritation	3									1											1		1									1
	78	skin boils	1									1																						1
	79	skin rash	2									1						1																1
	80	skin ulcers	1															1																1
	81	discolouration of the skin	1										1																					1
	82	Flushing or blushing	1										1																					1
Cardiovascular problems	83	palpitation	2								1		1																					1
	84	hypertension/heavy headed	1													1																		1
	85	cardiovascular disease	1					1																										1
	84	Systolic and ditolic values	1																										1					1
	85	extra heartbeats	1																								1							1
	86	Discomfort around the precordium	1										1																					1
Inmune function/allergy	87	IgA concentration	1																1															1
	88	IgA secretion	1																1															1
	87	IgE to common allergens	1																														1	1
	88	allergic reaction	1								1																							1
	89	allergy	2																				1				1							1
Neurological signs	90	neurological complaints	1																								1							1
	91	vegetative reaction	1								1																							1
