# Supplementary material for: Industrial odour pollution and human health: a systematic review and meta-analysis
Source: Environ Health. 2021 Sep 22;20:108. doi: 10.1186/s12940-021-00774-3 (PMC8459501; doi:10.1186/s12940-021-00774-3)
Supplement: Supplementary file 3 — Additional file 3. [file 12940_2021_774_MOESM3_ESM.xlsx]

## Sheet: General_ill
GENERAL ILL SYMPTOMS
HEADACHE: 16 studies
GENERAL POPULATION: ADULTS
Effect size reported as a regression coefficient log odds (β) for unit increase compared to reference
Study	Source	Type of outcome	Type of exposure	Outcome variable	Exposure variable		Value	95% CI inf	95% CI sup
Schinasi 2011	CAFO	Subj	Subj	headache previous 12 hours	Any odour in previous 12 hours graded 0 to 9		0.12	-0.1152	0.3552
Steinheider et al. 1998 (Nörvenich study)	CAFO	Subj	Obj	headache (7-point scale)	log(odour frequency from observation panel)		0.403	0.01688	0.78912
Blanes-Vidal, V. 2015	Storage and treatment of farming and agricultural waste	Subj	Obj	Headache past 2 years	log e (NH3 exposure)		0.24686	-0.210721	0.704441
Effect size was reported as an odds ratio (OR) or Prevalance Ratios (PRs)
Study	Source	Type of outcome	Type of exposure	Outcome variable	Exposure variable	Subcategory	Value	95% CI inf	95% CI sup
Blanes-Vidal, V. 2015	Storage and treatment of farming and agricultural waste	Subj	Subj	Headache past 2 years	Odour annoyance	Not annoyed	1
Blanes-Vidal, V. 2015	Storage and treatment of farming and agricultural waste	Subj	Subj	Headache past 2 years	Odour annoyance	Very or extremely annoyed	3.65	1.27	10.5
Blanes-Vidal, V. 2015	Storage and treatment of farming and agricultural waste	Subj	Subj	Headache past 2 years	Odour annoyance	Moderately annoyed	2.81	1.08	7.3
Blanes-Vidal, V. 2015	Storage and treatment of farming and agricultural waste	Subj	Subj	Headache past 2 years	Odour annoyance	Slightly annoyed	1.4	0.74	2.65
Blanes-Vidal, V. 2015	Storage and treatment of farming and agricultural waste	Subj	Obj	Headache past 2 years	NH3 exposure, μg/m3	<2	1
Blanes-Vidal, V. 2015	Storage and treatment of farming and agricultural waste	Subj	Obj	Headache past 2 years	NH3 exposure, μg/m3	2–3	1.42	0.75	2.69
Blanes-Vidal, V. 2015	Storage and treatment of farming and agricultural waste	Subj	Obj	Headache past 2 years	NH3 exposure, μg/m3	>3	1.05	0.5	2.22
Aatamila, M., et al. 2011	Waste treatment + composting	Subj	Obj	Headache past 12 months	Distance (km)	3-5	1
Aatamila, M., et al. 2011	Waste treatment + composting	Subj	Obj	Headache past 12 months	Distance (km)	1.5-3	1.1	0.7	1.7
Aatamila, M., et al. 2011	Waste treatment + composting	Subj	Obj	Headache past 12 months	Distance (km)	<1.5	1.1	0.8	1.5
Aatamila, M., et al. 2011	Waste treatment + composting	Subj	Subj	Headache past 12 months	Odour perception	No	1
Aatamila, M., et al. 2011°	Waste treatment + composting	Subj	Subj	Headache past 12 months	Odour perception	Yes	1.4	1	1.8	included in the meta-analysis
Aatamila, M., et al. 2011	Waste treatment + composting	Subj	Subj	Headache past 12 months	Odour annoyance	No	1
Aatamila, M., et al. 2011°	Waste treatment + composting	Subj	Subj	Headache past 12 months	Odour annoyance	Yes	1.2	0.8	1.7	included in the meta-analysis
Heaney 2011	Landfill	Subj	Subj	Headache previous 12-hours	Any odour in previous 12 hours (5-point Likert scale)	No	1
Heaney 2011°	Landfill	Subj	Subj	Headache previous 12-hours	Any odour in previous 12 hours (5-point Likert scale)	Yes	3.3	1.5	7.4	included in the meta-analysis
Hooiveld, M., et al. 2015	CAFO	Subj	Subj	Headache past month	Odour annoyance	No	1
Hooiveld, M., et al. 2015°	CAFO	Subj	Subj	Headache past month	Odour annoyance	Yes	1.1	0.76	1.58	included in the meta-analysis
Segala 2003	Wastewater treatment	Subj	Obj	Headache past 12 months	Distance (km)	3-5	1
Segala 2003	Wastewater treatment	Subj	Obj	Headache past 12 months	Distance (km)	1.5-3	1.07	0.87	1.31
Segala 2003	Wastewater treatment	Subj	Obj	Headache past 12 months	Distance (km)	<1.5	1.09	0.87	1.36
Segala 2003	Wastewater treatment	Subj	Subj	Headache past 12 months	Odour tolerance	Tolerant	1
Segala 2003	Wastewater treatment	Subj	Subj	Headache past 12 months	Odour tolerance	Moderately tolerant	1.62	1.35	1.93
Segala 2003	Wastewater treatment	Subj	Subj	Headache past 12 months	Odour tolerance	Intolerant	2.64	2	3.5
Segala 2003	Wastewater treatment	Subj	Subj	Headache past 12 months	Odour perception	No complaints	1
Segala 2003	Wastewater treatment	Subj	Subj	Headache past 12 months	Odour perception	Complaints but sense impact in health	1.06	0.85	1.33
Segala 2003	Wastewater treatment	Subj	Subj	Headache past 12 months	Odour perception	Complaints with impacts on health	2.04	1.46	2.84
Wing 2014	Sewage treatment and CAFO	Subj	Subj	headache last 6 months	Reported odour of liquid sewage treatment	comparison area	1
Wing 2014	Sewage treatment and CAFO	Subj	Subj	headache last 6 months	Reported odour of liquid sewage treatment	None or faint	0.98	0.81	1.18
Wing 2014	Sewage treatment and CAFO	Subj	Subj	headache last 6 months	Reported odour of liquid sewage treatment	Moderate/strong/very strong	1.01	0.77	1.33
Wing 2014	Sewage treatment and CAFO	Subj	Subj	headache last 6 months	Reported odour of solid sewage treatment	comparison area	1
Wing 2014	Sewage treatment and CAFO	Subj	Subj	headache last 6 months	Reported odour of solid sewage treatment	None or faint	0.97	0.72	1.32
Wing 2014	Sewage treatment and CAFO	Subj	Subj	headache last 6 months	Reported odour of solid sewage treatment	Moderate/strong/very strong	1.05	0.77	1.44
Wing 2014	Sewage treatment and CAFO	Subj	Subj	headache last 6 months	Reported livestock odour	no or faint	1
Wing 2014°	Sewage treatment and CAFO	Subj	Subj	headache last 6 months	Reported livestock odour	Moderate/strong/very strong	1.03	0.87	1.23	included in the meta-analysis
Lipscomb 1991*	Hazardous waste site	Subj	Obj	Headache past 12 months	Odour zones from previous odour survey	Comparison area
Lipscomb 1991*°	Hazardous waste site	Subj	Obj	Headache past 12 months	Odour zones from previous odour survey	High exposed	3.86	1.72	8.68	included in the meta-analysis
Herr 2009	Composting site	Subj	Obj	headache past 2 years	Exposed group living near composting sites and control group	Control	1
Herr 2009°	Composting site	Subj	Obj	headache past 2 years	Exposed group living near composting sites and control group	EnvExp-2	1.53	0.98	2.37	included in the meta-analysis
Shustermann 1991*	multiple sites (petrochemical, landfill, sewage treatment, rubber industry)	Subj	Subj	Headache	Odour perception	No	1
Shustermann 1991*°	multiple sites (petrochemical, landfill, sewage treatment, rubber industry)	Subj	Subj	Headache	Odour perception	yes	5	3.3	7.7	included in the meta-analysis
* Unadjusted models
° Included in the meta-analysis
No association estimate in the study
Study	Source	Type of outcome	Type of exposure	Outcome variable	Exposure variable	Main results
Georgieff 1999	Paper plant	Subj	Obj	Headache	Distance (km)	No difference between areas
Kret, J., et al. 2018	Landfill	Subj	Obj	Headache	Distance (Exposed area vs not exposed area)	No difference between areas
Steinheider et al. 1998 (Nettetal study)	Fertilizer manufacturing plant	Subj	Obj	Headache	Distance from the odour source (adjustment for odour annoyance)	No difference between areas
Deane and Sanders 1978	Petrochemical plants	Subj	Obj	Headache	Distance (3 areas)	No variation in chi-squared tests was found
Deane and Sanders 1977	Paper plant	Subj	Subj/Obj	Headache	Distance (3 areas)/odour annoyance/olfactometry	No difference between areas. For all areas combined , significant variation between headaches and amount bothered by the odour
DIZZINESS: 8 studies
GENERAL POPULATION: ADULTS
Effect size reported as a regression coefficient (β) for unit increase compared to reference
Study	Source	Type of outcome	Type of exposure	Outcome variable	Exposure variable		Value	95% CI inf	95% CI sup
Schinasi 2011	CAFO	Subj	Subj	Dizziness previous 12-hours	Any odor in previous 12 hours graded 0 to 9		0.11	-0.1056	0.306
Blanes-Vidal, V. 2015	Storage and treatment of farming and agricultural waste	Subj	Obj	Dizziness past 2 years	log e (NH3 exposure)		0.0953102	-0.415515	0.606136
Effect size was reported as an odds ratio (OR)
Study	Source	Type of outcome	Type of exposure	Outcome variable	Exposure variable	Subcategory	Value	95% CI inf	95% CI sup
Blanes-Vidal, V. 2015	storage and treatment of farming and agricultural waste	Subj	Subj	Dizziness past 2 years	Odour annoyance	Not annoyed	1
Blanes-Vidal, V. 2015	storage and treatment of farming and agricultural waste	Subj	Subj	Dizziness past 2 years	Odour annoyance	Very or extremely annoyed	6	1.96	18.4
Blanes-Vidal, V. 2015	storage and treatment of farming and agricultural waste	Subj	Subj	Dizziness past 2 years	Odour annoyance	Moderately annoyed	3.5	1.16	10.6
Blanes-Vidal, V. 2015	storage and treatment of farming and agricultural waste	Subj	Subj	Dizziness past 2 years	Odour annoyance	Slightly annoyed	1.02	0.45	2.33
Blanes-Vidal, V. 2015	storage and treatment of farming and agricultural waste	Subj	Obj	Dizziness past 2 years	NH3 exposure, μg/m3	<2	1
Blanes-Vidal, V. 2015	storage and treatment of farming and agricultural waste	Subj	Obj	Dizziness past 2 years	NH3 exposure, μg/m3	2–3	0.97	0.42	2.23
Blanes-Vidal, V. 2015	storage and treatment of farming and agricultural waste	Subj	Obj	Dizziness past 2 years	NH3 exposure, μg/m3	>3	2.08	0.92	4.69
Aatamila, M., et al. 2011	Waste treatment + composting	Subj	Obj	Dizziness past 12 months	Distance (km)	3-5	1
Aatamila, M., et al. 2011	Waste treatment + composting	Subj	Obj	Dizziness past 12 months	Distance (km)	1.5-3	1	0.6	1.5
Aatamila, M., et al. 2011	Waste treatment + composting	Subj	Obj	Dizziness past 12 months	Distance (km)	<1.5	1.1	0.8	1.7
Aatamila, M., et al. 2011	Waste treatment + composting	Subj	Subj	Dizziness past 12 months	Odour perception	No	1
Aatamila, M., et al. 2011	Waste treatment + composting	Subj	Subj	Dizziness past 12 months	Odour perception	Yes	1.1	0.8	1.6
Aatamila, M., et al. 2011	Waste treatment + composting	Subj	Subj	Dizziness past 12 months	Odour annoyance	No	1
Aatamila, M., et al. 2011	Waste treatment + composting	Subj	Subj	Dizziness past 12 months	Odour annoyance	Yes	1.3	0.9	1.8
Heaney 2011	Landfill	Subj	Subj	Dizzy or lightheaded previous 12-hours	Any odour in previous 12 hours (5-point Likert scale)	No	1
Heaney 2011	Landfill	Subj	Subj	Dizzy or lightheaded previous 12-hours	Any odour in previous 12 hours (5-point Likert scale)	Yes	4.1	1.3	12.5
Hooiveld, M., et al. 2015	CAFO	Subj	Subj	Dizziness past month	Odour annoyance	No	1
Hooiveld, M., et al. 2015	CAFO	Subj	Subj	Dizziness past month	Odour annoyance	Yes	1.54	1.02	2.33
Segala 2003	Wastewater treatment	Subj	Obj	Dizziness past 12 months	Distance (km)	3-5	1
Segala 2003	Wastewater treatment	Subj	Obj	Dizziness past 12 months	Distance (km)	1.5-3	0.8	0.57	1.1
Segala 2003	Wastewater treatment	Subj	Obj	Dizziness past 12 months	Distance (km)	<1.5	1	0.71	1.43
Segala 2003	Wastewater treatment	Subj	Subj	Dizziness past 12 months	Odour tolerance	Tolerant	1
Segala 2003	Wastewater treatment	Subj	Subj	Dizziness past 12 months	Odour tolerance	Moderately tolerant	1.58	1.19	2.08
Segala 2003	Wastewater treatment	Subj	Subj	Dizziness past 12 months	Odour tolerance	Intolerant	2.88	1.98	4.19
Segala 2003	Wastewater treatment	Subj	Subj	Dizziness past 12 months	Odour perception	No complaints	1
Segala 2003	Wastewater treatment	Subj	Subj	Dizziness past 12 months	Odour perception	Complaints but sense impact in health	0.94	0.64	1.39
Segala 2003	Wastewater treatment	Subj	Subj	Dizziness past 12 months	Odour perception	Complaints with impacts on health	1.54	0.92	2.57
Lipscomb 1991*	hazardous waste site	Subj	Obj	Dizziness past 12 months	Odour zones from previous odour survey	Comparison area	1
Lipscomb 1991*	hazardous waste site	Subj	Obj	Dizziness past 12 months	Odour zones from previous odour survey	High exposed	1.66	0.63	4.33
Herr 2009	Composting site	Subj	Obj	Impaired coordination of balance past 2 years	Exposed group living near composting sites and control group	Control	1
Herr 2009	Composting site	Subj	Obj	Impaired coordination of balance past 2 years	Exposed group living near composting sites and control group	EnvExp-2	3.84	1.41	10.45
* Unadjusted models
SLEEPING PROBLEMS: 9 studies
GENERAL POPULATION: ADULTS
Effect size reported as a regression coefficient (β) for unit increase compared to reference
Study	Source	Type of outcome	Type of exposure	Outcome variable	Exposure variable		Value	95% CI inf	95% CI sup
Steinheider 1998 (Nörvenich study)	CAFO	Subj	Obj	Trouble sleeping score	log(odour frequency from observation panel)		0.323	-0.0004	0.6464
Steinheider 1998 (Nörvenich study)	CAFO	Subj	Obj	Waking up during the night score	log(odour frequency from observation panel)		0.615	0.19948	1.03052
Steinheider 1998 (Nörvenich study)	CAFO	Subj	Obj	Not getting enough asleep score	log(odour frequency from observation panel)		0.337	-0.09616	0.77016
Effect size was reported as an odds ratio (OR)
Study	Source	Type of outcome	Type of exposure	Outcome variable	Exposure variable	Subcategory	Value	95% CI inf	95% CI sup
Segala 2003	Wastewater treatment	Subj	Obj	Trouble sleeping past 12 months	Distance (km)	3-5	1
Segala 2003	Wastewater treatment	Subj	Obj	Trouble sleeping past 12 months	Distance (km)	1.5-3	0.8	0.66	0.98
Segala 2003	Wastewater treatment	Subj	Obj	Trouble sleeping past 12 months	Distance (km)	<1.5	0.98	0.79	1.21
Segala 2003	Wastewater treatment	Subj	Subj	Trouble sleeping past 12 months	Odour tolerance	Tolerant	1
Segala 2003	Wastewater treatment	Subj	Subj	Trouble sleeping past 12 months	Odour tolerance	Moderately tolerant	1.59	1.33	1.9
Segala 2003	Wastewater treatment	Subj	Subj	Trouble sleeping past 12 months	Odour tolerance	Intolerant	2	1.5	2.65
Segala 2003	Wastewater treatment	Subj	Subj	Trouble sleeping past 12 months	Odour perception	No complaints	1
Segala 2003	Wastewater treatment	Subj	Subj	Trouble sleeping past 12 months	Odour perception	Complaints but sense impact in health	1.12	0.9	1.39
Segala 2003	Wastewater treatment	Subj	Subj	Trouble sleeping past 12 months	Odour perception	Complaints with impacts on health	1.13	0.8	1.59
Lipscomb 1991*	hazardous waste site	Subj	Obj	Trouble sleeping past 12 months	Odour zones from previous odour survey	Comparison area	1
Lipscomb 1991*	hazardous waste site	Subj	Obj	Trouble sleeping past 12 months	Odour zones from previous odour survey	high exposed area	2.01	0.95	4.25
Hooiveld, M., et al. 2015	CAFO	Subj	Subj	Sleeping problems (people with asthma) past month	Odour annoyance	No	1
Hooiveld, M., et al. 2015	CAFO	Subj	Subj	Sleeping problems (people with asthma) past month	Odour annoyance	Yes	0.72	0.39	1.33
Hooiveld, M., et al. 2015	CAFO	Subj	Subj	Sleeping problems (people with lower back pain) past month	Odour annoyance	No	1
Hooiveld, M., et al. 2015	CAFO	Subj	Subj	Sleeping problems (people with lower back pain) past month	Odour annoyance	Yes	1.72	1.08	2.76
* Unadjusted models
No association estimate in the study
Study	Source	Type of outcome	Type of exposure	Outcome variable	Exposure variable	Results
Kret, J., et al. 2018	Landfill	Subj	Obj	Trouble sleeping past 12 months	Distance (km)	No difference between areas
Deane and Sanders 1977	Paper plant	Subj	Subj/Obj	Sleeplessness frequent or occasionally	Odour annoyance/distance (3 areas)/olfactometry	No difference between areas
Deane and Sanders 1978	Petrochemical plants	Subj	Obj	Sleeplessness reported frequently or occasionally	Distance (3 areas)	No difference between areas
Georgieff 1999	Paper plant	Subj	Obj	Trouble Sleeping	Distance (km)	No difference between areas
Steinheider 1998 (Nettetal study)	CAFO	Subj	Obj	Trouble sleeping	Distance from the odour source (adjustment for odour annoyance)	Higher symptom-reporting with increasing distance from the odour source
Steinheider 1998 (Nettetal study)	CAFO	Subj	Obj	Waking up during the night	Distance from the odour source (adjustment for odour annoyance)	Higher symptom-reporting with increasing distance from the odour source
Steinheider 1998 (Nettetal study)	CAFO	Subj	Obj	Not getting enough asleep	Distance from the odour source (adjustment for odour annoyance)	Higher symptom-reporting with increasing distance from the odour source
UNNATURAL FATIGUE OR TIREDNESS: 8 studies
GENERAL POPULATION: ADULTS
Effect size reported as a regression coefficient (β) for unit increase compared to reference
Study	Source	Type of outcome	Type of exposure	Outcome variable	Exposure variable		Value	95% CI inf	95% CI sup
Blanes-Vidal, V. 2015	Storage and treatment of farming and agricultural waste	Subj	Obj	Unnatural fatigue past 2 years	log e (NH3 exposure)		-0.040822	-0.510826	0.429182
Effect size was reported as an odds ratio (OR)
Study	Source	Type of outcome	Type of exposure	Outcome variable	Exposure variable	Subcategory	Value	95% CI inf	95% CI sup
Blanes-Vidal, V. 2015	storage and treatment of farming and agricultural waste	Subj	Subj	Unnatural fatigue past 2 years	Odour annoyance	Not annoyed	1
Blanes-Vidal, V. 2015	storage and treatment of farming and agricultural waste	Subj	Subj	Unnatural fatigue past 2 years	Odour annoyance	Very or extremely annoyed	3.7	1.28	10.7
Blanes-Vidal, V. 2015	storage and treatment of farming and agricultural waste	Subj	Subj	Unnatural fatigue past 2 years	Odour annoyance	Moderately annoyed	3.17	1.18	8.5
Blanes-Vidal, V. 2015	storage and treatment of farming and agricultural waste	Subj	Subj	Unnatural fatigue past 2 years	Odour annoyance	Slightly annoyed	0.86	0.42	1.76
Blanes-Vidal, V. 2015	storage and treatment of farming and agricultural waste	Subj	Obj	Unnatural fatigue past 2 years	NH3 exposure, μg/m3	<2	1
Blanes-Vidal, V. 2015	storage and treatment of farming and agricultural waste	Subj	Obj	Unnatural fatigue past 2 years	NH3 exposure, μg/m3	2–3	0.89	0.43	1.83
Blanes-Vidal, V. 2015	storage and treatment of farming and agricultural waste	Subj	Obj	Unnatural fatigue past 2 years	NH3 exposure, μg/m3	>3	1.05	0.49	2.24
Segala 2003	Wastewater treatment	Subj	Obj	Fatigue past 12 months	Distance (km)	3-5	1
Segala 2003	Wastewater treatment	Subj	Obj	Fatigue past 12 months	Distance (km)	1.5-3	0.69	0.54	0.88
Segala 2003	Wastewater treatment	Subj	Obj	Fatigue past 12 months	Distance (km)	<1.5	0.54	0.41	0.72
Segala 2003	Wastewater treatment	Subj	Subj	Fatigue past 12 months	Odour tolerance	Tolerant	1
Segala 2003	Wastewater treatment	Subj	Subj	Fatigue past 12 months	Odour tolerance	Moderately tolerant	1.74	1.38	2.18
Segala 2003	Wastewater treatment	Subj	Subj	Fatigue past 12 months	Odour tolerance	Intolerant	2.76	2	3.8
Segala 2003	Wastewater treatment	Subj	Subj	Fatigue past 12 months	Odour perception	No complaints	1
Segala 2003	Wastewater treatment	Subj	Subj	Fatigue past 12 months	Odour perception	Complaints with no impact on health	0.91	0.6	1.11
Segala 2003	Wastewater treatment	Subj	Subj	Fatigue past 12 months	Odour perception	Complaints with impacts on health	1.37	0.91	2.08
Lipscomb 1991*	hazardous waste site	Subj	Obj	Fatigue past 12 months	Odor zones from previous odor survey	Comparison area	1
Lipscomb 1991*	hazardous waste site	Subj	Obj	Fatigue past 12 months	Odor zones from previous odor survey	High exposed	2.7	1.02	4.3
Aatamila, M., et al. 2011	Waste treatment + composting	Subj	Obj	Unusual tiredness past 12 months	Distance (km)	3-5	1
Aatamila, M., et al. 2011	Waste treatment + composting	Subj	Obj	Unusual tiredness past 12 months	Distance (km)	1.5-3	0.9	0.6	1.4
Aatamila, M., et al. 2011	Waste treatment + composting	Subj	Obj	Unusual tiredness past 12 months	Distance (km)	<1.5	1.1	0.8	1.5
Aatamila, M., et al. 2011	Waste treatment + composting	Subj	Subj	Unusual tiredness past 12 months	Odour perception	No	1
Aatamila, M., et al. 2011	Waste treatment + composting	Subj	Subj	Unusual tiredness past 12 months	Odour perception	Yes	0.9	0.7	1.2
Aatamila, M., et al. 2011	Waste treatment + composting	Subj	Subj	Unusual tiredness past 12 months	Odour annoyance	No	1
Aatamila, M., et al. 2011	Waste treatment + composting	Subj	Subj	Unusual tiredness past 12 months	Odour annoyance	Yes	1.5	1.1	2
Herr 2009	Composting site	Subj	Obj	Excessive tiredness past 2 years	Residents of neighborhoods	control	1
Herr 2009	Composting site	Subj	Obj	Excessive tiredness past 2 years	Residents near composting site	EnvExp-2	1.87	0.92	2.79
Heaney 2011	Landfill	Subj	Subj	Weary, bushed, exhausted previous 12 hours	Any odour in previous 12 hours (5-point Likert scale)	No	1
Heaney 2011	Landfill	Subj	Subj	Weary, bushed, exhausted previous 12 hours	Any odour in previous 12 hours (5-point Likert scale)	Yes	1.8	0.8	4
Hooiveld, M., et al. 2015	CAFO	Subj	Subj	Fatigue past month	Odour annoyance	No	1
Hooiveld, M., et al. 2015	CAFO	Subj	Subj	Fatigue past month	Odour annoyance	Yes	1.05	0.72	1.53
* Unadjusted models
No association estimate in the study
Study	Source	Type of outcome	Type of exposure	Outcome variable	Exposure variable	Results
Kret, J., et al. 2018	Landfill	Subj	Obj	Fatigue past 12 months	Distance (km)	No difference between areas
JOINT, MUSCOLAR, BACK PAIN: 7 studies
GENERAL POPULATION: ADULTS
Effect size reported as a regression coefficient (β) for unit increase compared to reference
Study	Source	Type of outcome	Type of exposure	Outcome variable	Exposure variable		Value	95% CI inf	95% CI sup
Schinasi 2011	CAFO	Subj	Subj	Joint pain previous 12 hours	Any odour in previous 12 hours graded 0 to 9		-0.01	-0.2648	0.2448
Schinasi 2011	CAFO	Subj	Subj	Back pain previous 12 hours	Any odour in previous 12 hours graded 0 to 9		-0.16	-0.4344	0.1144
Effect size was reported as an odds ratio (OR)
Study	Source	Type of outcome	Type of exposure	Outcome variable	Exposure variable	Subcategory	Value	95% CI inf	95% CI sup
Aatamila, M., et al. 2011	Waste treatment + composting	Subj	Obj	Joint pain past 12 months	Distance (km)	3-5	1
Aatamila, M., et al. 2011	Waste treatment + composting	Subj	Obj	Joint pain past 12 months	Distance (km)	1.5-3	1.6	1.1	2.4
Aatamila, M., et al. 2011	Waste treatment + composting	Subj	Obj	Joint pain past 12 months	Distance (km)	<1.5	1	0.7	1.5
Aatamila, M., et al. 2011	Waste treatment + composting	Subj	Subj	Joint pain past 12 months	Odour perception	No	1
Aatamila, M., et al. 2011	Waste treatment + composting	Subj	Subj	Joint pain past 12 months	Odour perception	Yes	1	0.8	1.4
Aatamila, M., et al. 2011	Waste treatment + composting	Subj	Subj	Joint pain past 12 months	Odour annoyance	No	1
Aatamila, M., et al. 2011	Waste treatment + composting	Subj	Subj	Joint pain past 12 months	Odour annoyance	Yes	1.5	1.1	2.1
Aatamila, M., et al. 2011	Waste treatment + composting	Subj	Obj	Muscular pain past 12 months	Distance (km)	3-5	1
Aatamila, M., et al. 2011	Waste treatment + composting	Subj	Obj	Muscular pain past 12 months	Distance (km)	1.5-3	1.1	0.7	1.5
Aatamila, M., et al. 2011	Waste treatment + composting	Subj	Obj	Muscular pain past 12 months	Distance (km)	<1.5	1	0.8	1.4
Aatamila, M., et al. 2011	Waste treatment + composting	Subj	Subj	Muscular pain past 12 months	Odour perception	No	1
Aatamila, M., et al. 2011	Waste treatment + composting	Subj	Subj	Muscular pain past 12 months	Odour perception	Yes	1.2	0.9	1.5
Aatamila, M., et al. 2011	Waste treatment + composting	Subj	Subj	Muscular pain past 12 months	Odour annoyance	No	1
Aatamila, M., et al. 2011	Waste treatment + composting	Subj	Subj	Muscular pain past 12 months	Odour annoyance	Yes	1.5	1.1	2
Segala 2003	Wastewater treatment	Subj	Obj	Joint pain past 12 months	Distance (km)	3-4.5	1
Segala 2003	Wastewater treatment	Subj	Obj	Joint pain past 12 months	Distance (km)	1.5-3	1.13	0.92	1.38
Segala 2003	Wastewater treatment	Subj	Obj	Joint pain past 12 months	Distance (km)	<1.5	1.11	0.89	1.37
Segala 2003	Wastewater treatment	Subj	Subj	Joint pain past 12 months	Odor tolerance	Tolerant	1
Segala 2003	Wastewater treatment	Subj	Subj	Joint pain past 12 months	Odour tolerance	Moderately tolerant	1.71	1.43	2.04
Segala 2003	Wastewater treatment	Subj	Subj	Joint pain past 12 months	Odour tolerance	Intolerant	2.68	2.01	3.57
Segala 2003	Wastewater treatment	Subj	Subj	Joint pain past 12 months	Odour perception	No complaints	1
Segala 2003	Wastewater treatment	Subj	Subj	Joint pain past 12 months	Odour perception	Complaints but sense impact in health	1.03	0.82	1.28
Segala 2003	Wastewater treatment	Subj	Subj	Joint pain past 12 months	Odour perception	Complaints with impacts on health	1.9	1.36	2.65
Herr 2009	Composting site	Subj	Obj	Back pain past 2 years	Residents of neighborhoods	control	1
Herr 2009	Composting site	Subj	Obj	Back pain past 2 years	Residents near composting site	EnvExp-2	1.51	0.97	2.33
Herr 2009	Composting site	Subj	Obj	Joint pain past 2 years	Residents of neighborhoods	Control	1
Herr 2009	Composting site	Subj	Obj	Joint pain past 2 years	Residents near composting site	EnvExp-2	1.18	0.74	1.87
No association estimate in the study
Study	Source	Type of outcome	Type of exposure	Outcome variable	Exposure variable	Results
Deane and Sanders 1977	Paper plant	Subj	Subj/Obj	Pain in joints	Odour annoyance/distance (3 areas)/olfactometry	No difference between areas and by odor annoyance
Deane and Sanders 1978	Petrochemical plants	Subj	Obj	Pain in legs and/or arms	distance (3 areas)	No differences between areas
WORKERS
Effect reported as mean difference between groups
Study	Source	Type of outcome	Type of exposure	Outcome variable	Exposure variable	Subcategory	Value	95% CI inf	95% CI sup
Tjalvin, G., et al. 2015	Chemical accident	Subjective	Objective	Musculoskeletal complaints score*	Workers living 20–30 km from the explosion site and who were neither employees in the industrial area nor clean-up workers	Controls	0
Tjalvin, G., et al. 2015	Chemical accident	Subjective	Objective	Musculoskeletal complaints score*	Workers at the time of the explosion and/or clean-up workers	Exposed	1.29	0.06	2.51
* Musculoskeletal complaints score: Headache, Neck pain, Upper back pain, Low back pain, Arm pain, Shoulder pain, Migraine and Pain in the feet experienced past month
OTHER SOMATIC SYMPTOMS: 12 studies
GENERAL POPULATION: ADULTS
Effect size reported as a regression coefficient (β) for unit increase compared to reference
Study	Source	Type of outcome	Type of exposure	Outcome variable	Exposure variable		Value	95% CI inf	95% CI sup
Schinasi 2011	CAFO	Subj	Subj	Difficulty hearing previous 12 hours	Any odour in previous 12 hours (9-point scale)		-0.16	-0.6108	0.2908
Schinasi 2011	CAFO	Subj	Subj	Fever previous 12 hours	Any odour in previous 12 hours (9-point scale)		-0.02	-1.0588	1.0188
Sucker 2008	multiple industries (bakery, oil, metallurgic, sweets, textile, fat refinery)	Subj	Subj	Prevalence of General Health Complaints°	log(odour frequency)		-0.105361	-0.223144	0.0953102
Effect size was reported as an odds ratio (OR)
Study	Source	Type of outcome	Type of exposure	Outcome variable	Exposure variable	Subcategory	Value	95% CI inf	95% CI sup
Radon 2004	CAFO	Subj	Subj	Physical SF-12 score	Odour annoyance	Not at all	1
Radon 2004	CAFO	Subj	Subj	Physical SF-12 score	Odour annoyance	A little	0.516851	0.313486	0.852144
Radon 2004	CAFO	Subj	Subj	Physical SF-12 score	Odour annoyance	Very much	0.25924	0.115325	0.588605
Radon 2004	CAFO	Subj	Subj	Physical SF-12 score	Odour annoyance	Extremely	0.031117	0.00946646	0.102284
Sucker 2008	multiple industries (bakery, oil, metallurgic, sweets, textile, fat refinery)	Subj	Subj	Prevalence of General Health Complaints°	Odour annoyance intensity	Pleasant
Sucker 2008	multiple industries (bakery, oil, metallurgic, sweets, textile, fat refinery)	Subj	Subj	Prevalence of General Health Complaints°	Odour annoyance intensity	Not-pleasant	1.1	0.9	1.4
Sucker 2008	multiple industries (bakery, oil, metallurgic, sweets, textile, fat refinery)	Subj	Subj	Prevalence of General Health Complaints°	Hedonic tone	Pleasant	1
Sucker 2008	multiple industries (bakery, oil, metallurgic, sweets, textile, fat refinery)	Subj	Subj	Prevalence of General Health Complaints°	Hedonic tone	Not-pleasant	3.2	2	5
Aatamila, M., et al. 2011	Waste treatment + composting	Subj	Obj	Fever past 12 months	Distance (km)	3-5	1
Aatamila, M., et al. 2011	Waste treatment + composting	Subj	Obj	Fever past 12 months	Distance (km)	1.5-3	1.5	0.9	2.6
Aatamila, M., et al. 2011	Waste treatment + composting	Subj	Obj	Fever past 12 months	Distance (km)	<1.5	1.7	1	2.8
Aatamila, M., et al. 2011	Waste treatment + composting	Subj	Subj	Fever past 12 months	Odour perception	No	1
Aatamila, M., et al. 2011	Waste treatment + composting	Subj	Subj	Fever past 12 months	Odour perception	Yes	1.3	0.9	1.9
Aatamila, M., et al. 2011	Waste treatment + composting	Subj	Subj	Fever past 12 months	Odour annoyance	No	1
Aatamila, M., et al. 2011	Waste treatment + composting	Subj	Subj	Fever past 12 months	Odour annoyance	Yes	1.7	1.1	2.5
Aatamila, M., et al. 2011	Waste treatment + composting	Subj	Obj	Toothache past 12 months	Distance (km)	3-5	1
Aatamila, M., et al. 2011	Waste treatment + composting	Subj	Obj	Toothache past 12 months	Distance (km)	1.5-3	1	0.6	1.6
Aatamila, M., et al. 2011	Waste treatment + composting	Subj	Obj	Toothache past 12 months	Distance (km)	<1.5	1.1	0.7	1.6
Aatamila, M., et al. 2011	Waste treatment + composting	Subj	Subj	Toothache past 12 months	Odour perception	No	1
Aatamila, M., et al. 2011	Waste treatment + composting	Subj	Subj	Toothache past 12 months	Odour perception	Yes	1.1	0.8	1.5
Aatamila, M., et al. 2011	Waste treatment + composting	Subj	Subj	Toothache past 12 months	Odour annoyance	No	1
Aatamila, M., et al. 2011	Waste treatment + composting	Subj	Subj	Toothache past 12 months	Odour annoyance	Yes	1.4	1	2.1
Heaney 2011	Landfill	Subj	Subj	General ill feeling previous 12 hours	Any odour in previous 12 hours (5-point Likert scale)	No	1
Heaney 2011	Landfill	Subj	Subj	General ill feeling previous 12 hours	Any odour in previous 12 hours (5-point Likert scale)	Yes	2.7	1.1	6.6
Heaney 2011	Landfill	Subj	Subj	Ringing in ears previous 12 hours	Any odour in previous 12 hours (5-point Likert scale)	No	1
Heaney 2011	Landfill	Subj	Subj	Ringing in ears previous 12 hours	Any odour in previous 12 hours (5-point Likert scale)	Yes	2.9	0.6	14.2
Herr 2009	Composting site	Subj	Obj	Frequent urination	Residents of neighborhoods	control	1
Herr 2009	Composting site	Subj	Obj	Frequent urination	Residents near composting site	EnvExp-2	1.21	0.68	2.14
Herr 2009	Composting site	Subj	Obj	Flushing or blushing	Residents of neighborhoods	control	1
Herr 2009	Composting site	Subj	Obj	Flushing or blushing	Residents near composting site	EnvExp-2	1.2	0.61	2.38
Herr 2009	Composting site	Subj	Obj	Sweating	Residents of neighborhoods	control	1
Herr 2009	Composting site	Subj	Obj	Sweating	Residents near composting site	EnvExp-2	1.72	0.98	3.01
Lipscomb 1991*	hazardous waste site	Subj	Obj	Poor memory	Odour zones from previous odour survey	Comparison area	1
Lipscomb 1991*	hazardous waste site	Subj	Obj	Poor memory	Odour zones from previous odour survey	High exposed	1.62	0.77	3.41
Lipscomb 1991*	hazardous waste site	Subj	Obj	Numbness	Odour zones from previous odour survey	Comparison area	1
Lipscomb 1991*	hazardous waste site	Subj	Obj	Numbness	Odour zones from previous odour survey	High exposed	0.78	0.32	1.91
Lipscomb 1991*	hazardous waste site	Subj	Obj	Toothache	Odour zones from previous odour survey	Comparison area	1
Lipscomb 1991*	hazardous waste site	Subj	Obj	Toothache	Odour zones from previous odour survey	High exposed	5.95	1.85	19.16
Hooiveld, M., et al. 2015	CAFO	Subj	Subj	General health [5 point Likert scale (bad to very good)]	Odour annoyance	No	1
Hooiveld, M., et al. 2015	CAFO	Subj	Subj	General health [5 point Likert scale (bad to very good)]	Odour annoyance	Yes	0.85	0.61	1.18
* Unadjusted models
° Difficulties falling asleep, Waking up during the night, Difficulties falling asleep after waking up, Not getting enough sleep, Headache, Cough, Stomach disorders, Breathing difficulties, Feeling miserable
No association estimate in the study
Study	Source	Type of outcome	Type of exposure	Outcome variable	Exposure variable	Main results
Deane and Sanders 1977	Paper plant	Subj	Subj/Obj	Difficulty in urinating	Odour annoyance/distance (3 areas)/olfactometry	No difference between areas I, II and III even stratifying by odor annoyance
Deane and Sanders 1977	Paper plant	Subj	Subj/Obj	Sick within last 2 weeks	Odour annoyance/distance (3 areas)/olfactometry	No difference between areas I, II and III even stratifying by odor annoyance
Deane and Sanders 1977	Paper plant	Subj	Subj/Obj	Doctor visit within last 2 weeks	Odour annoyance/distance (3 areas)/olfactometry	No difference between areas I, II and III even stratifying by odor annoyance
Deane and Sanders 1977	Paper plant	Subj	Subj/Obj	Hospitalization within last 2 weeks	Odour annoyance/distance (3 areas)/olfactometry	No difference between areas I, II and III even stratifying by odor annoyance
Deane and Sanders 1977	Paper plant	Subj	Subj/Obj	General health [4 point Likert scale (poor to excellent)]	Odour annoyance/distance (3 areas)/olfactometry	No difference between areas I, II and III even stratifying by odor annoyance
Deane and Sanders 1978	Petrochemical plants	Subj	Obj	Difficulty in urinating	Distance (3 areas)	No difference between areas
Deane and Sanders 1978	Petrochemical plants	Subj	Obj	Sick within last 2 weeks	Distance (3 areas)	No difference between areas
Deane and Sanders 1978	Petrochemical plants	Subj	Obj	Saw doctor within last 2 weeks	Distance (3 areas)	No difference between areas
Deane and Sanders 1978	Petrochemical plants	Subj	Obj	Hospitalization within last 2 weeks	Distance (3 areas)	No difference between areas
WORKERS
Effect reported as mean difference between groups
Study	Source	Type of outcome	Type of exposure	Outcome variable	Exposure variable	Subcategory	Value	95% CI inf	95% CI sup
Tjalvin, G., et al. 2015	Chemical accident	Subj	Obj	Total SHC score d	Workers living 20–30 km from the explosion site and who were neither employees in the industrial area nor clean-up workers	Controls	0
Tjalvin, G., et al. 2015	Chemical accident	Subj	Obj	Total SHC score d	Workers at the time of the explosion and/or clean-up workers	Exposed	4.07	1.34	6.8
Tjalvin, G., et al. 2015	Chemical accident	Subj	Obj	Neurological complaints score c	Workers living 20–30 km from the explosion site and who were neither employees in the industrial area nor clean-up workers	Controls	0
Tjalvin, G., et al. 2015	Chemical accident	Subj	Obj	Neurological complaints score c	Workers at the time of the explosion and/or clean-up workers	Exposed	1.86	1.04	2.69
Tjalvin, G., et al. 2017	Chemical accident	Subj	Subj	Total SHC score d	Odour score	Low odour score	0
Tjalvin, G., et al. 2017	Chemical accident	Subj	Subj	Total SHC score d	Odour score	High odour score	3.7	2.03	5.37
Tjalvin, G., et al. 2017	Chemical accident	Subj	Subj	Neurological complaints score c	Odour score	Low odour score	0
Tjalvin, G., et al. 2017	Chemical accident	Subj	Subj	Neurological complaints score c	Odour score	High odour score	1.02	0.56	1.49
c Neurological complaints score: Extra heartbeats, Hot flushes, Sleep problems, Tiredness, Dizziness, Anxiety and Sadness/Depression experienced past month
d SHC (Subjective Health Complaints Inventory)

## Sheet: gastric_symptoms
GASTROINTESTINAL SYMPTOMS
NAUSEA/VOMITING: 14 studies
GENERAL POPULATION: ADULTS
Effect size reported as a regression coefficient (β) for unit increase compared to reference
Study	Source	Type of outcome	Type of exposure	Outcome variable	Exposure variable		Value	95% CI inf	95% CI sup
Blanes-Vidal, V. 2015	Storage and treatment of farming and agricultural waste	Subj	Obj	Nausea past 2 years	log e (NH3 exposure)		-0.0512933	-0.820981	0.718394
Schinasi 2011	CAFO	Subj	Subj	Nausea previous 12 hours	Any odour in previous 12 hours (9-point scale)		0.21	-0.1232	0.5432
Steinheider 1998 (Nörvenich study)	CAFO	Subj	Obj	Vomiting (7-point scale)	log (odour frequency from observation panel)		0.298	0.10004	0.49596
Steinheider 1998 (Nörvenich study)	CAFO	Subj	Obj	Nausea (7-point scale)	log (odour frequency from observation panel)		0.511	0.24052	0.78148
Steinheider 1998 (Nörvenich study)	CAFO	Subj	Obj	Retching (7-point scale)	log (odour frequency from observation panel)		0.361	0.13952	0.58248
Effect size was reported as an odds ratio (OR)
Study	Source	Type of outcome	Type of exposure	Outcome variable	Exposure variable	Subcategory	Value	95% CI inf	95% CI sup
Blanes-Vidal, V. 2015	storage and treatment of farming and agricultural waste	Subj	Subj	Nausea in the last 2 years	Odour annoyance	Not annoyed	1
Blanes-Vidal, V. 2015	storage and treatment of farming and agricultural waste	Subj	Subj	Nausea in the last 2 years	Odour annoyance	Slightly annoyed	0.71	0.19	2.59
Blanes-Vidal, V. 2015	storage and treatment of farming and agricultural waste	Subj	Subj	Nausea in the last 2 years	Odour annoyance	Moderately annoyed	2.82	0.59	13.5
Blanes-Vidal, V. 2015	storage and treatment of farming and agricultural waste	Subj	Subj	Nausea in the last 2 years	Odour annoyance	Very or extremely annoyed	4.02	0.78	20.8
Blanes-Vidal, V. 2015	storage and treatment of farming and agricultural waste	Subj	Obj	Nausea in the last 2 years	NH3 exposure, μg/m3	<2	1
Blanes-Vidal, V. 2015	storage and treatment of farming and agricultural waste	Subj	Obj	Nausea in the last 2 years	NH3 exposure, μg/m3	2–3	0.25	0.05	1.27
Blanes-Vidal, V. 2015	storage and treatment of farming and agricultural waste	Subj	Obj	Nausea in the last 2 years	NH3 exposure, μg/m3	>3	1.1	0.32	3.79
Segala 2003	Wastewater treatment	Subj	Obj	Nausea past 12 months	Distance (km)	3-5	1
Segala 2003	Wastewater treatment	Subj	Obj	Nausea past 12 months	Distance (km)	1.5-3	0.88	0.58	1.34
Segala 2003	Wastewater treatment	Subj	Obj	Nausea past 12 months	Distance (km)	<1.5	0.88	0.54	1.42
Segala 2003	Wastewater treatment	Subj	Subj	Nausea past 12 months	Odour tolerance	Tolerant	1
Segala 2003	Wastewater treatment	Subj	Subj	Nausea past 12 months	Odour tolerance	Moderately tolerant	1.81	1.21	2.72
Segala 2003	Wastewater treatment	Subj	Subj	Nausea past 12 months	Odour tolerance	Intolerant	3.52	2.14	5.8
Segala 2003	Wastewater treatment	Subj	Subj	Nausea past 12 months	Odour perception	No complaints	1
Segala 2003	Wastewater treatment	Subj	Subj	Nausea past 12 months	Odour perception	Complaints with no impact in health	1.44	0.89	2.32
Segala 2003	Wastewater treatment	Subj	Subj	Nausea past 12 months	Odour perception	Complaints with impacts on health	2.11	1.13	3.94
Aatamila, M., et al. 2011	Waste treatment + composting	Subj	Obj	Nausea past 12 months	Distance (km)	3-5	1
Aatamila, M., et al. 2011	Waste treatment + composting	Subj	Obj	Nausea past 12 months	Distance (km)	1.5-3	1.2	0.7	2.1
Aatamila, M., et al. 2011	Waste treatment + composting	Subj	Obj	Nausea past 12 months	Distance (km)	<1.5	1.3	0.8	2
Aatamila, M., et al. 2011	Waste treatment + composting	Subj	Subj	Nausea past 12 months	Odour perception	No	1
Aatamila, M., et al. 2011°	Waste treatment + composting	Subj	Subj	Nausea past 12 months	Odour perception	Yes	1.1	0.8	1.6
Aatamila, M., et al. 2011	Waste treatment + composting	Subj	Subj	Nausea past 12 months	Odour annoyance	No	1
Aatamila, M., et al. 2011°	Waste treatment + composting	Subj	Subj	Nausea past 12 months	Odour annoyance	Yes	0.9	0.6	1.4
Heaney 2011	Landfill	Subj	Subj	Nausea previous 12 hours	Any odour in previous 12 hours (5-point Likert scale)	no	1
Heaney 2011°	Landfill	Subj	Subj	Nausea previous 12 hours	Any odour in previous 12 hours (5-point Likert scale)	yes	2.7	0.5	14.2
Wing 2014	Sewage treatment and CAFO	Subj	Subj	Nausea last 6 months	Reported odour of liquid sewage treatment	Comparison area	1
Wing 2014	Sewage treatment and CAFO	Subj	Subj	Nausea last 6 months	Reported odour of liquid sewage treatment	None or faint	0.85	0.51	1.42
Wing 2014	Sewage treatment and CAFO	Subj	Subj	Nausea last 6 months	Reported odour of liquid sewage treatment	Moderate/strong/very strong	1.39	0.79	2.45
Wing 2014	Sewage treatment and CAFO	Subj	Subj	Nausea last 6 months	Reported odour of solid sewage treatment	Comparison area	1
Wing 2014	Sewage treatment and CAFO	Subj	Subj	Nausea last 6 months	Reported odour of solid sewage treatment	None or faint	1.49	0.79	2.82
Wing 2014	Sewage treatment and CAFO	Subj	Subj	Nausea last 6 months	Reported odour of solid sewage treatment	Moderate/strong/very strong	1.77	0.96	3.26
Wing 2014	Sewage treatment and CAFO	Subj	Subj	Nausea last 6 months	Reported livestock odour	No or faint	1
Wing 2014°	Sewage treatment and CAFO	Subj	Subj	Nausea last 6 months	Reported livestock odour	Moderate/strong/very strong	1.04	0.69	1.55
Shustermann 1991	multiple sites (petrochemical, landfill, sewage treatment, rubber industry)	Subj	Subj	Nausea	Odour perception	No	1
Shustermann 1991°	multiple sites (petrochemical, landfill, sewage treatment, rubber industry)	Subj	Subj	Nausea	Odour perception	Yes	5.2	2.9	9.4
Herr 2009	Composting site	Subj	Obj	Nausea past 2 years	Residents of neighborhoods	Control	1
Herr 2009°	Composting site	Subj	Obj	Nausea past 2 years	Residents near composting site	EnvExp-2	1.84	1.06	3.22
Herr 2009	Composting site	Subj	Obj	Vomiting past 2 years	Residents of neighborhoods	Control	1
Herr 2009°	Composting site	Subj	Obj	Vomiting past 2 years	Residents near composting site	EnvExp-2	1.06	0.53	2.11
Lipscomb 1991	hazardous waste site	Subj	Obj	Nausea past 12 months	Odour zones from previous odour survey	Comparison area	1
Lipscomb 1991°	hazardous waste site	Subj	Obj	Nausea past 12 months	Odour zones from previous odour survey	HIgh exposed	4.92	1.9	12.77
Hooiveld, M., et al. 2015	CAFO	Subj	Subj	Nauseous	Odour annoyance	No	1
Hooiveld, M., et al. 2015°	CAFO	Subj	Subj	Nauseous	Odour annoyance	Yes	1.2	0.74	1.97
° Included in the meta-analysis
No association estimate in the study
Study	Source	Type of outcome	Type of exposure	Outcome variable	Exposure variable	Main results
Kret, J., et al. 2018	Landfill	Subj	Obj	Nausea past 12 months	Distance (km)	No differences between landfill households and control households
Deane and Sanders 1977	Paper plant	Subj	Subj/Obj	Nausea, vomiting^	Odour annoyance/distance (3 areas)/olfactometry	No differences between areas
Deane and Sanders 1978	Petrochemical plants	Subj	Obj	Nausea, vomiting^	Distance (3 areas)	No differences between areas
Steinheider 1998 (Nettetal study)	Fertilizer manufacturing plant	Subj	Obj	Vomiting	Distance from the odour source/ Degree of annoyance	Higher frequency with incresing proximity to the source
Steinheider 1998 (Nettetal study)	Fertilizer manufacturing plant	Subj	Obj	Nausea	Distance from the odour source/ Degree of annoyance	Higher frequency with incresing proximity to the source
Steinheider 1998 (Nettetal study)	Fertilizer manufacturing plant	Subj	Obj	Retching	Distance from the odour source/ Degree of annoyance	Higher frequency with incresing proximity to the source
^ included also dizziness
RIGURGITATION/REFLUX/GASTRIC ACID: 2 studies
GENERAL POPULATION: ADULTS
Effect size was reported as an odds ratio (OR)
Study	Source	Type of outcome	Type of exposure	Outcome variable	Exposure variable	Subcategory	Value	95% CI inf	95% CI sup
Hooiveld, M., et al. 2015	CAFO	Subj	Subj	Reflux/gastric acid last month	Odour annoyance	No	1
Hooiveld, M., et al. 2015	CAFO	Subj	Subj	Reflux/gastric acid last month	Odour annoyance	Yes	1.25	0.82	1.9
Herr 2009	Composting site	Subj	Obj	Regurgitation past 2 years	Residents of neighborhoods	control	1
Herr 2009	Composting site	Subj	Obj	Regurgitation past 2 years	Residents near composting site	EnvExp-2	1.2	0.67	2.14
CONSTIPATION: 3 studies
GENERAL POPULATION: ADULTS
Effect size was reported as an odds ratio (OR)
Study	Source	Type of outcome	Type of exposure	Outcome variable	Exposure variable	Subcategory	Value	95% CI inf	95% CI sup
Hooiveld, M., et al. 2015	Animal feeding operations	Subj	Subj	Obstipation	Odour annoyance	No	1
Hooiveld, M., et al. 2015	Animal feeding operations	Subj	Subj	Obstipation	Odour annoyance	Yes	2.04	1.26	3.31
No association estimate in the study
Study	Source	Type of outcome	Type of exposure	Outcome variable	Exposure variable	Main results
Deane and Sanders 1978	Petrochemical plants	Subj	Obj	Constipation	Distance (3 areas)	No differences between areas
Deane and Sanders 1977	Paper plant	Subj	Subj/Obj	Constipation	Odour annoyance/distance (3 areas)/olfactometry	Significant difference between areas in the expected direction among women
LOSS OF APPETITE, INTOLERANCE OF FOOD: 5 studies
GENERAL POPULATION: ADULTS
Effect size reported as a regression coefficient (β) for unit increase compared to reference
Study	Source	Type of outcome	Type of exposure	Outcome variable	Exposure variable		Value	95% CI inf	95% CI sup
Schinasi 2011	CAFO	Subj	Subj	poor appetite	Any odour in previous 12 hours (9-point scale)		-0.03	-0.5984	0.5384
Steinheider 1998	CAFO	Subj	Obj	loss appetite score	log (odour frequency from observation panel)		0.665	0.34748	0.98252
Effect size was reported as an odds ratio (OR)
Study	Source	Type of outcome	Type of exposure	Outcome variable	Exposure variable	Subcategory	Value	95% CI inf	95% CI sup
Heaney 2011	Landfill	Subj	Subj	Loss appetite previous 12 hours	Any odour in previous 12-hr	No	1
Heaney 2011	Landfill	Subj	Subj	Loss appetite previous 12 hours	Any odour in previous 12-hr	Yes	0.7	0.2	2.2
Herr 2009	Composting site	Subj	Obj	Food intolerance past 2 years	Residents of neighborhoods	Control	1
Herr 2009	Composting site	Subj	Obj	Food intolerance past 2 years	Residents near composting site	EnvExp-2	1.69	0.89	3.2
Lipscomb 1991	hazardous waste site	Subj	Obj	Loss appetite past 12 months	Odour zones from previous odour survey	Comparison area	1
Lipscomb 1991	hazardous waste site	Subj	Obj	Loss appetite past 12 months	Odour zones from previous odour survey	High exposed	4.27	1.43	12.73
STOMACH DISCOMFORT/COMPLAINTS, ABDOMINAL PAIN, GASTROINTESTINAL COMPLAINTS, BLOATHING: 6 studies
GENERAL POPULATION: ADULTS
Effect size reported as a regression coefficient (β) for unit increase compared to reference
Study	Source	Type of outcome	Type of exposure	Outcome variable	Exposure variable		Value	95% CI inf	95% CI sup
Steinheider 1998 (Nörvenich study)	CAFO	Subj	Obj	Stomach discomfort (7-point scale)	log (odour frequency from observation panel)		0.479	0.14188	0.81612
Effect size was reported as an odds ratio (OR)
Study	Source	Type of outcome	Type of exposure	Outcome variable	Exposure variable	Subcategory	Value	95% CI inf	95% CI sup
Wing 2014	Sewage treatment and CAFO	Subj	Subj	Abdominal pain last 6 months	Reported odour of liquid sewage treatment	comparison area	1
Wing 2014	Sewage treatment and CAFO	Subj	Subj	Abdominal pain last 6 months	Reported odour of liquid sewage treatment	None or faint	0.85	0.51	1.42
Wing 2014	Sewage treatment and CAFO	Subj	Subj	Abdominal pain last 6 months	Reported odour of liquid sewage treatment	Moderate/strong/very strong	1.39	0.79	2.45
Wing 2014	Sewage treatment and CAFO	Subj	Subj	Abdominal pain last 6 months	Reported odour of solid sewage treatment	comparison area	1
Wing 2014	Sewage treatment and CAFO	Subj	Subj	Abdominal pain last 6 months	Reported odour of solid sewage treatment	None or faint	1.49	0.79	2.82
Wing 2014	Sewage treatment and CAFO	Subj	Subj	Abdominal pain last 6 months	Reported odour of solid sewage treatment	Moderate/strong/very strong	1.77	0.96	3.26
Wing 2014	Sewage treatment and CAFO	Subj	Subj	Abdominal pain last 6 months	Reported livestock odour	no or faint	1
Wing 2014	Sewage treatment and CAFO	Subj	Subj	Abdominal pain last 6 months	Reported livestock odour	Moderate/strong/very strong	1.04	0.69	1.55
Wing 2014	Sewage treatment and CAFO	Subj	Subj	Gastrointestinal symptoms (score) last 6 months	Reported odour of liquid sewage treatment	comparison area	1
Wing 2014	Sewage treatment and CAFO	Subj	Subj	Gastrointestinal symptoms (score) last 6 months	Reported odour of liquid sewage treatment	None or faint	1.04	0.81	1.31
Wing 2014	Sewage treatment and CAFO	Subj	Subj	Gastrointestinal symptoms (score) last 6 months	Reported odour of liquid sewage treatment	Moderate/strong/very strong	1.16	0.8	1.68
Wing 2014	Sewage treatment and CAFO	Subj	Subj	Gastrointestinal symptoms (score) last 6 months	Reported odour of solid sewage treatment	comparison area	1
Wing 2014	Sewage treatment and CAFO	Subj	Subj	Gastrointestinal symptoms (score) last 6 months	Reported odour of solid sewage treatment	None or faint	1.08	0.77	1.52
Wing 2014	Sewage treatment and CAFO	Subj	Subj	Gastrointestinal symptoms (score) last 6 months	Reported odour of solid sewage treatment	Moderate/strong/very strong	1.2	0.86	1.66
Wing 2014	Sewage treatment and CAFO	Subj	Subj	Gastrointestinal symptoms (score) last 6 months	Reported livestock odour	no or faint	1
Wing 2014	Sewage treatment and CAFO	Subj	Subj	Gastrointestinal symptoms (score) last 6 months	Reported livestock odour	Moderate/strong/very strong	1.04	0.83	1.28
Hooiveld, M., et al. 2015	CAFO	Subj	Subj	Gastrointestinal symptoms last month	Odour annoyance	No	1
Hooiveld, M., et al. 2015	CAFO	Subj	Subj	Gastrointestinal symptoms last month	Odour annoyance	Yes	1.37	1.16	1.6
Hooiveld, M., et al. 2015	CAFO	Subj	Subj	Stomach complaints last month	Odour annoyance	No	1
Hooiveld, M., et al. 2015	CAFO	Subj	Subj	Stomach complaints last month	Odour annoyance	Yes	1.56	0.98	2.48
Hooiveld, M., et al. 2015	CAFO	Subj	Subj	Stomach pain last month	Odour annoyance	No	1
Hooiveld, M., et al. 2015	CAFO	Subj	Subj	Stomach pain last month	Odour annoyance	Yes	1.73	1.11	2.79
Heaney 2011	Landfill	Subj	Subj	Any gastrointestinal (diarrhea, nausea or vomiting, loss of appetite)	Any odour in previous 12 hours (5-point Likert scale)	No	1
Heaney 2011	Landfill	Subj	Subj	Any gastrointestinal (diarrhea, nausea or vomiting, loss of appetite)	Any odour in previous 12 hours (5-point Likert scale)	Yes	1	0.4	2.6
Herr 2009	Composting site	Subj	Obj	Bloathing past 2 years	Residents of neighborhoods	Control	1
Herr 2009	Composting site	Subj	Obj	Bloathing past 2 years	Residents near composting site	EnvExp-2	1.09	0.65	1.84
Lipscomb 1991*	hazardous waste site	Subj	Obj	Stomach pain past 12 months	Odour zones from previous odour survey	Comparison area	1
Lipscomb 1991*	hazardous waste site	Subj	Obj	Stomach pain past 12 months	Odour zones from previous odour survey	High exposed	1.68	0.81	3.47
* Unadjusted models
WORKERS
Effect reported as mean difference between groups
Study	Source	Type of outcome	Type of exposure	Outcome variable	Exposure variable	Subcategory	Value	95% CI inf	95% CI sup
Tjalvin, G., et al. 2015	Chemical accident	Subjective	Objective	Gastrointestinal complaints score*	Workers living 20–30 km from the explosion site and who were neither employees in the industrial area nor clean-up workers	Control	0
Tjalvin, G., et al. 2015	Chemical accident	Subjective	Objective	Gastrointestinal complaints score*	Workers at the time of the explosion and/or clean-up workers	Exposed	0.47	-0.28	1.22
* Gastrointestinal symptoms score: Heartburn, Stomach discomfort, Ulcer/Non-ulcer dyspepsia, Stomach pain, Gas discomfort, Diarrhoea and Constipation experienced past month
DISGUST, BAD TASTE IN MOUTH/COATED TONGUE: 2 studies
GENERAL POPULATION: ADULTS
Effect size reported as a regression coefficient (β) for unit increase compared to reference
Study	Source	Type of outcome	Type of exposure	Outcome variable	Exposure variable		Value	95% CI inf	95% CI sup
Steinheider 1998 (Nörvenich study)	CAFO	Subj	Obj	disgust (7-point scale)	log (odour frequency from observation panel)		0.583	0.29684	0.86916
Effect size was reported as an odds ratio (OR)
Study	Source	Type of outcome	Type of exposure	Outcome variable	Exposure variable	Subcategory	Value	95% CI inf	95% CI sup
Herr 2009	Composting site	Subj	Obj	Bad taste in mouth, or excessively coated tongue past 2 years	Residents of neighborhoods	Control	1
Herr 2009	Composting site	Subj	Obj	Bad taste in mouth, or excessively coated tongue past 2 years	Residents near composting site	EnvExp-2	1.19	0.61	2.33
DIARRHOEA: 7 studies
GENERAL POPULATION: ADULTS
Effect size reported as a regression coefficient (β) for unit increase compared to reference
Study	Source	Type of outcome	Type of exposure	Outcome variable	Exposure variable		Value	95% CI inf	95% CI sup
Schinasi 2011	CAFO	Subj	Subj	Diarrhea previous 12 hours	Any odour in previous 12 hours (9-point scale)		-0.1	-0.6488	0.4488
Effect size was reported as an odds ratio (OR)
Study	Source	Type of outcome	Type of exposure	Outcome variable	Exposure variable	Subcategory	Value	95% CI inf	95% CI sup
Segala 2003	Wastewater treatment	Subj	Obj	Diarrhoea past 12 months	Distance (km)	3-5	1
Segala 2003	Wastewater treatment	Subj	Obj	Diarrhoea past 12 months	Distance (km)	1.5-3	0.71	0.51	1
Segala 2003	Wastewater treatment	Subj	Obj	Diarrhoea past 12 months	Distance (km)	<1.5	0.93	0.65	1.33
Segala 2003	Wastewater treatment	Subj	Subj	Diarrhoea past 12 months	Odour tolerance	Tolerant	1
Segala 2003	Wastewater treatment	Subj	Subj	Diarrhoea past 12 months	Odour tolerance	Moderately tolerant	1.45	1.07	1.96
Segala 2003	Wastewater treatment	Subj	Subj	Diarrhoea past 12 months	Odour tolerance	Intolerant	2.18	1.43	3.33
Segala 2003	Wastewater treatment	Subj	Subj	Diarrhoea past 12 months	Odour perception	No complaints	1
Segala 2003	Wastewater treatment	Subj	Subj	Diarrhoea past 12 months	Odour perception	Complaints with no impact in health	1.08	0.74	1.58
Segala 2003	Wastewater treatment	Subj	Subj	Diarrhoea past 12 months	Odour perception	Complaints with impacts on health	2.83	1.82	4.4
Hooiveld, M., et al. 2015	CAFO	Subj	Subj	Diarrhoea last month	Odour annoyance	No	1
Hooiveld, M., et al. 2015	CAFO	Subj	Subj	Diarrhoea last month	Odour annoyance	Yes	1.46	0.97	2.21
Aatamila, M., et al. 2011	Waste treatment + composting	Subj	Obj	Diarrhoea past 12 months	Distance (km)	3-5	1
Aatamila, M., et al. 2011	Waste treatment + composting	Subj	Obj	Diarrhoea past 12 months	Distance (km)	1.5-3	1.1	0.7	1.6
Aatamila, M., et al. 2011	Waste treatment + composting	Subj	Obj	Diarrhoea past 12 months	Distance (km)	<1.5	1.1	0.8	1.6
Aatamila, M., et al. 2011	Waste treatment + composting	Subj	Subj	Diarrhoea past 12 months	Odour perception	No	1
Aatamila, M., et al. 2011	Waste treatment + composting	Subj	Subj	Diarrhoea past 12 months	Odour perception	Yes	1.3	1	1.7
Aatamila, M., et al. 2011	Waste treatment + composting	Subj	Subj	Diarrhoea past 12 months	Odour annoyance	No	1
Aatamila, M., et al. 2011	Waste treatment + composting	Subj	Subj	Diarrhoea past 12 months	Odour annoyance	Yes	1.2	0.9	1.7
Heaney 2011	Landfill	Subj	Subj	Diarrhea previous 12 hours	Any odour in previous 12 hours (5-point Likert scale)	No	1
Heaney 2011	Landfill	Subj	Subj	Diarrhea previous 12 hours	Any odour in previous 12 hours (5-point Likert scale)	Yes	2.6	0.2	29.5
Herr 2009	Composting site	Subj	Obj	Frequent diarrhoea past 2 years	Residents of neighborhoods	Control	1
Herr 2009	Composting site	Subj	Obj	Frequent diarrhoea past 2 years	Residents near composting site	EnvExp-2	0.97	0.38	2.46
Lipscomb 1991*	hazardous waste site	Subj	Obj	Diarrhoea past 12 months	Odour zones from previous odor survey	Comparison area	1
Lipscomb 1991*	hazardous waste site	Subj	Obj	Diarrhoea past 12 months	Odour zones from previous odor survey	High exposed	1.7	0.78	3.68
* Unadjusted models

## Sheet: Lower_Respiratory symt
LOWER RESPIRATORY SYMPTOMS
COUGH/PHLEGM: 11 studies
GENERAL POPULATION: ADULTS
Effect size reported as a regression coefficient (β) for unit increase compared to reference
Study	Source	Type of outcome	Type of exposure	Outcome variable	Exposure variable		Value	95% CI inf	95% CI sup
Schinasi 2011	CAFO	Subj	Subj	Cough after 10 minutes outdoor	Any odour in previous 12 hours (9-point scale)		0.25	0.1128	0.3872
Schinasi 2011	CAFO	Subj	Subj	Cough previous 12 hours	Any odour in previous 12 hours (9-point scale)		0.36	0.066	0.654
Schinasi 2011	CAFO	Subj	Subj	phlegm previous 12 hours	Any odour in previous 12 hours (9-point scale)		0.19	-0.0844	0.4644
Steinheider 1998 (Nörvenich study)	CAFO	Subj	Obj	Cough (7-point scale)	log (odour frequency from observation panel)		0.368	0.03284	0.70316
Effect size was reported as an odds ratio (OR)
Study	Source	Type of outcome	Type of exposure	Outcome variable	Exposure variable	Subcategory	Value	95% CI inf	95% CI sup
Aatamila, M., et al. 2011	Waste treatment + composting	Subj	Obj	Cough past 12 months	Distance (km)	3-5	1
Aatamila, M., et al. 2011	Waste treatment + composting	Subj	Obj	Cough past 12 months	Distance (km)	1.5-3	1.3	0.9	2
Aatamila, M., et al. 2011	Waste treatment + composting	Subj	Obj	Cough past 12 months	Distance (km)	<1.5	1.3	1	1.8
Aatamila, M., et al. 2011	Waste treatment + composting	Subj	Subj	Cough past 12 months	Odour perception	No	1
Aatamila, M., et al. 2011°	Waste treatment + composting	Subj	Subj	Cough past 12 months	Odour perception	Yes	1.1	0.8	1.4	included in the meta-analysis
Aatamila, M., et al. 2011	Waste treatment + composting	Subj	Subj	Cough past 12 months	Odour annoyance	No	1
Aatamila, M., et al. 2011°	Waste treatment + composting	Subj	Subj	Cough past 12 months	Odour annoyance	Yes	1.1	0.8	1.5	included in the meta-analysis
Baldacci, S., et al. 2015	Waste incinerator	Subj	Subj	Phlegm	Odour annoyance	No	1
Baldacci, S., et al. 2015°	Waste incinerator	Subj	Subj	Phlegm	Odour annoyance	Yes	2.13	1.4	3.23	included in the meta-analysis
Baldacci, S., et al. 2015	Waste incinerator	Subj	Subj	Cough	Odour annoyance	No	1
Baldacci, S., et al. 2015°	Waste incinerator	Subj	Subj	Cough	Odour annoyance	Yes	2.54	1.74	3.71	included in the meta-analysis
Segala 2003	Wastewater treatment	Subj	Obj	Cough past 12 months	Distance (km)	3-5	1
Segala 2003	Wastewater treatment	Subj	Obj	Cough past 12 months	Distance (km)	1.5-3	1	0.81	1.23
Segala 2003	Wastewater treatment	Subj	Obj	Cough past 12 months	Distance (km)	<1.5	0.97	0.77	1.22
Segala 2003	Wastewater treatment	Subj	Subj	Cough past 12 months	Odour tolerance	Tolerant	1
Segala 2003	Wastewater treatment	Subj	Subj	Cough past 12 months	Odour tolerance	Moderately tolerant	1.49	1.23	1.8
Segala 2003	Wastewater treatment	Subj	Subj	Cough past 12 months	Odour tolerance	Intolerant	2.35	1.75	3.15
Segala 2003	Wastewater treatment	Subj	Subj	Cough past 12 months	Odour perception	No complaints	1
Segala 2003	Wastewater treatment	Subj	Subj	Cough past 12 months	Odour perception	Complaints but sense impact in health	1.44	1.13	1.82
Segala 2003	Wastewater treatment	Subj	Subj	Cough past 12 months	Odour perception	Complaints with impacts on health	1.64	1.15	2.32
Hooiveld, M., et al. 2015	CAFO	Subj	Subj	Cough in last month	Odour annoyance	No	1
Hooiveld, M., et al. 2015°	CAFO	Subj	Subj	Cough in last month	Odour annoyance	Yes	1.33	0.93	1.91	included in the meta-analysis
Heaney 2011	Landfill	Subj	Subj	Cough previous 12 hours	Any odour in previous 12 hours (5-point Likert scale)	No	1
Heaney 2011°	Landfill	Subj	Subj	Cough previous 12 hours	Any odour in previous 12 hours (5-point Likert scale)	Yes	2	1	3.9	included in the meta-analysis
Wing 2014	Sewage treatment and CAFO	Subj	Subj	Cough last 6 months	Reported odour of liquid sewage treatment	Comparison area	1
Wing 2014	Sewage treatment and CAFO	Subj	Subj	Cough last 6 months	Reported odour of liquid sewage treatment	None or faint	0.98	0.72	1.34
Wing 2014	Sewage treatment and CAFO	Subj	Subj	Cough last 6 months	Reported odour of liquid sewage treatment	Moderate/strong/very strong	1.05	0.73	1.53
Wing 2014	Sewage treatment and CAFO	Subj	Subj	Cough last 6 months	Reported odour of solid sewage treatment	Comparison area	1
Wing 2014	Sewage treatment and CAFO	Subj	Subj	Cough last 6 months	Reported odour of solid sewage treatment	None or faint	1.19	0.78	1.81
Wing 2014	Sewage treatment and CAFO	Subj	Subj	Cough last 6 months	Reported odour of solid sewage treatment	Moderate/strong/very strong	0.9	0.54	1.5
Wing 2014	Sewage treatment and CAFO	Subj	Subj	Cough last 6 months	Reported livestock odour	No or faint	1
Wing 2014°	Sewage treatment and CAFO	Subj	Subj	Cough last 6 months	Reported livestock odour	Moderate/strong/very strong	1.31	1.01	1.71	included in the meta-analysis
° Included in the meta-analysis
No association estimate in the study
Study	Source	Type of outcome	Type of exposure	Outcome variable	Exposure variable	Main results
Kret, J., et al. 2018	Landfill	Subj	Obj	Cough past 12 months	Distance (km)	No difference between landfill households and control households
Steinheider 1998 (Nettetal study)	CAFO	Subj	Obj	Cough	Distance from the odour source/ Degree of annoyance	Higher frequency in promixity to the odor source
Deane and Sanders 1977	Paper plant	Subj	Obj	Cough grade 1 or 2	distance (3 areas)	No difference between areas I, II and III
Deane and Sanders 1977	Paper plant	Subj	Sub	Cough grade 1 or 2	Odor annoyance	No difference between very much/moderately bothered and little or not bothered
Deane and Sanders 1977	Paper plant	Subj	Obj	Phlegm grade 1 or 2	distance (3 areas)	Higher prevalence in area I than area III
Deane and Sanders 1977	Paper plant	Subj	Sub	Phlegm grade 1 or 2	Odor annoyance	No difference between very much/moderately bothered and little or not bothered
Deane and Sanders 1978	Paper plant	Subj	Obj	Cough grade 1 or 2	distance (3 areas)	No difference between areas I, II and III in the expected direction
Deane and Sanders 1978	Paper plant	Subj	Obj	Phlegm grade 1 or 2	distance (3 areas)	No difference between areas I, II and III
WHEEZING: 8 studies
GENERAL POPULATION: ADULTS
Effect size reported as a regression coefficient (β) for unit increase compared to reference
Study	Source	Type of outcome	Type of exposure	Outcome variable	Exposure variable		Value	95% CI inf	95% CI sup
Schinasi et al. 2011	CAFO	Subj	Subj	Wheezing severity score previous 12 hours	Any odour in previous 12 hours (9-point scale)		0.18	-0.1336	0.4936
Effect size was reported as an odds ratio (OR)
Study	Source	Type of outcome	Type of exposure	Outcome variable	Exposure variable	Subcategory	Value	95% CI inf	95% CI sup
Radon et al. 2007	CAFO	Subj	Subj	Wheezing without cold past 12 months	Odour annoyance	Not at all	1
Radon et al. 2007	CAFO	Subj	Subj	Wheezing without cold past 12 months	Odour annoyance	Somewhat	1.23	0.9	1.68
Radon et al. 2007	CAFO	Subj	Subj	Wheezing without cold past 12 months	Odour annoyance	Moderately	2.19	1.42	3.37
Radon et al. 2007	CAFO	Subj	Subj	Wheezing without cold past 12 months	Odour annoyance	Strongly	2.96	1.8	4.86
Aatamila, M., et al. 2011	Waste treatment + composting	Subj	Subj	Wheezing past 12 months	Odour perception	No	1
Aatamila, M., et al. 2011	Waste treatment + composting	Subj	Subj	Wheezing past 12 months	Odour perception	Yes	1.2	0.8	1.7
Aatamila, M., et al. 2011	Waste treatment + composting	Subj	Subj	Wheezing past 12 months	Odour annoyance	No	1
Aatamila, M., et al. 2011	Waste treatment + composting	Subj	Subj	Wheezing past 12 months	Odour annoyance	Yes	1.1	0.7	1.7
Aatamila, M., et al. 2011	Waste treatment + composting	Subj	Obj	Wheezing past 12 months	Distance (km)	3-5	1
Aatamila, M., et al. 2011	Waste treatment + composting	Subj	Obj	Wheezing past 12 months	Distance (km)	1.5-3	1.5	0.8	2.6
Aatamila, M., et al. 2011	Waste treatment + composting	Subj	Obj	Wheezing past 12 months	Distance (km)	<1.5	1.4	0.9	2.4
Wing 2014	CAFO + sewage treatment	Subj	Subj	Wheezing past 6 months	Livestock odour	Non exposed area	1
Wing 2014	CAFO + sewage treatment	Subj	Subj	Wheezing past 6 months	Livestock odour	Moderate/strong/very strong	1.54	0.95	2.51
Wing 2014	CAFO + sewage treatment	Subj	Subj	Wheezing past 6 months	Liquid sewage sludge odour	Non exposed area	1
Wing 2014	CAFO + sewage treatment	Subj	Subj	Wheezing past 6 months	Liquid sewage sludge odour	None or faint	1.35	0.73	2.5
Wing 2014	CAFO + sewage treatment	Subj	Subj	Wheezing past 6 months	Liquid sewage sludge odour	Moderate/strong/very strong	1.76	0.99	3.16
Wing 2014	CAFO + sewage treatment	Subj	Subj	Wheezing past 6 months	Solid sewage sludge odour	Non exposed area	1
Wing 2014	CAFO + sewage treatment	Subj	Subj	Wheezing past 6 months	Solid sewage sludge odour	None or faint	1.42	0.57	3.51
Wing 2014	CAFO + sewage treatment	Subj	Subj	Wheezing past 6 months	Solid sewage sludge odour	Moderate/strong/very strong	1.54	0.72	3.29
Lipscomb 1991*	hazardous waste site	Subj	Obj	Wheezing past 12 months	Odour zones from previous odour survey	Comparison area	1
Lipscomb 1991*	hazardous waste site	Subj	Obj	Wheezing past 12 months	Odour zones from previous odour survey	High exposed	4.28	1.43	12.73
* Unadjusted models
No association estimate in the study
Study	Source	Type of outcome	Type of exposure	Outcome variable	Exposure variable	Main results
Kret, J., et al. 2018	Landfill	Subj	Obj	Wheezing past 12 months	Distance (km)	No difference between exposed and not exposed areas
van Kersen et al. 2020	CAFO	Subj	Obj	Wheezing previous 12 hours	NH3 exposure (IQR = 12.0 µg/m3)	No association
ADOLESCENTS
Effect size was reported as an prevalence ratios (PRs)
Study	Source	Type of outcome	Type of exposure	Outcome variable	Exposure variable	Subcategory	Value	95% CI inf	95% CI sup
Mirabelli 2006	CAFO	Subj	Subj	Wheezing past 12 months (current wheeze)	Odour annoyance	None	1
Mirabelli 2006	CAFO	Subj	Subj	Wheezing past 12 months (current wheeze)	Odour annoyance	Outside school only	1	0.95	1.06
Mirabelli 2006	CAFO	Subj	Subj	Wheezing past 12 months (current wheeze)	Odour annoyance	Outside + inside <2 times/mo	1.01	0.94	1.07
Mirabelli 2006	CAFO	Subj	Subj	Wheezing past 12 months (current wheeze)	Odour annoyance	Outside + inside ≥2 times/mo	1.23	1.01	1.44
Mirabelli 2006	CAFO	Subj	Subj	Current wheezing without physician diagnosis	Odour annoyance	No	1
Mirabelli 2006	CAFO	Subj	Subj	Current wheezing without physician diagnosis	Odour annoyance	Yes	1.01	0.96	1.07
Mirabelli 2006	CAFO	Subj	Subj	Severe wheeze (among individuals with current wheeze)	Odour annoyance	No	1
Mirabelli 2006	CAFO	Subj	Subj	Severe wheeze (among individuals with current wheeze)	Odour annoyance	Yes	1.05	1	1.1
Mirabelli 2006	CAFO	Subj	Subj	Frequent severe wheeze (among individuals with current wheeze)	Odour annoyance	No	1
Mirabelli 2006	CAFO	Subj	Subj	Frequent severe wheeze (among individuals with current wheeze)	Odour annoyance	Yes	1.06	0.98	1.14
Mirabelli 2006	CAFO	Subj	Obj	Wheezing past 12 months (current wheeze)	Distance (miles) from nearest swine CAFO	>3	1
Mirabelli 2006	CAFO	Subj	Obj	Wheezing past 12 months (current wheeze)	Distance (miles) from nearest swine CAFO	≤3	1.04	0.99	1.09
Mirabelli 2006	CAFO	Subj	Obj	Current wheezing without physician diagnosis	Distance (miles) from nearest swine CAFO	>3	1
Mirabelli 2006	CAFO	Subj	Obj	Current wheezing without physician diagnosis	Distance (miles) from nearest swine CAFO	≤3	1.04	0.98	1.11
Mirabelli 2006	CAFO	Subj	Obj	Severe wheeze (among individuals with current wheeze)	Distance (miles) from nearest swine CAFO	>3	1
Mirabelli 2006	CAFO	Subj	Obj	Severe wheeze (among individuals with current wheeze)	Distance (miles) from nearest swine CAFO	≤3	1.02	0.97	1.07
Mirabelli 2006	CAFO	Subj	Obj	Frequent severe wheeze (among individuals with current wheeze)	Distance (miles) from nearest swine CAFO	>3	1
Mirabelli 2006	CAFO	Subj	Obj	Frequent severe wheeze (among individuals with current wheeze)	Distance (miles) from nearest swine CAFO	≤3	1.01	0.92	1.09
Mirabelli 2006	CAFO	Subj	Obj	Wheezing past 12 months (current wheeze)	Animals mass weighted for distance	<1th tertiles	1
Mirabelli 2006	CAFO	Subj	Obj	Wheezing past 12 months (current wheeze)	Animals mass weighted for distance	1-2 tertiles	1.09	1.01	1.18
Mirabelli 2006	CAFO	Subj	Obj	Wheezing past 12 months (current wheeze)	Animals mass weighted for distance	2-3 tertiles	1.03	0.96	1.11
Mirabelli 2006	CAFO	Subj	Obj	Wheezing past 12 months (current wheeze)	Animals mass weighted for distance	>3 tertiles	1	0.92	1.08
ASTHMA: 6 studies
GENERAL POPULATION: ADULTS
Effect size was reported as an odds ratio (OR)
Study	Source	Type of outcome	Type of exposure	Outcome variable	Exposure variable	Subcategory	Value	95% CI inf	95% CI sup
Aatamila, M., et al. 2011	Waste treatment + composting	Subj	Obj	Asthma diagnosed by physician	Distance (km)	3-5	1
Aatamila, M., et al. 2011	Waste treatment + composting	Subj	Obj	Asthma diagnosed by physician	Distance (km)	1.5-3	1.4	0.7	2.6
Aatamila, M., et al. 2011	Waste treatment + composting	Subj	Obj	Asthma diagnosed by physician	Distance (km)	<1.5	1.3	0.7	2.2
Aatamila, M., et al. 2011	Waste treatment + composting	Subj	Subj	Asthma diagnosed by physician	Odour perception	No	1
Aatamila, M., et al. 2011	Waste treatment + composting	Subj	Subj	Asthma diagnosed by physician	Odour perception	Yes	0.9	0.6	1.4
Aatamila, M., et al. 2011	Waste treatment + composting	Subj	Subj	Asthma diagnosed by physician	Odour annoyance	No	1
Aatamila, M., et al. 2011	Waste treatment + composting	Subj	Subj	Asthma diagnosed by physician	Odour annoyance	Yes	0.8	0.5	1.3
Baldacci, S., et al. 2015	Waste incinerator	Subj	Subj	Asthma diagnosis	Odour annoyance	No	1
Baldacci, S., et al. 2015	Waste incinerator	Subj	Subj	Asthma diagnosis	Odour annoyance	Yes	1.95	1.14	3.35
Baldacci, S., et al. 2015	Waste incinerator	Subj	Subj	Asthma symptoms	Odour annoyance	No	1
Baldacci, S., et al. 2015	Waste incinerator	Subj	Subj	Asthma symptoms	Odour annoyance	Yes	1.85	1.23	2.78
Hooiveld, M., et al. 2015	CAFO	Subj	Subj	Asthma symptoms last month	Odour annoyance	No	1
Hooiveld, M., et al. 2015	CAFO	Subj	Subj	Asthma symptoms last month	Odour annoyance	Yes	1	0.8	1.24
Segala 2003	Wastewater treatment	Subj	Obj	Asthma symptoms past 12 months	Distance (km)	3-5	1
Segala 2003	Wastewater treatment	Subj	Obj	Asthma symptoms past 12 months	Distance (km)	1.5-3	0.98	0.65	1.47
Segala 2003	Wastewater treatment	Subj	Obj	Asthma symptoms past 12 months	Distance (km)	<1.5	0.82	0.51	1.32
Segala 2003	Wastewater treatment	Subj	Subj	Asthma symptoms past 12 months	Odour tolerance	Tolerant	1
Segala 2003	Wastewater treatment	Subj	Subj	Asthma symptoms past 12 months	Odour tolerance	Moderately tolerant	2.61	1.68	4.05
Segala 2003	Wastewater treatment	Subj	Subj	Asthma symptoms past 12 months	Odour tolerance	Intolerant	7.94	4.88	12.9
Segala 2003	Wastewater treatment	Subj	Subj	Asthma symptoms past 12 months	Odour perception	No complaints	1
Segala 2003	Wastewater treatment	Subj	Subj	Asthma symptoms past 12 months	Odour perception	Complaints with no impact in health	1	0.63	1.59
Segala 2003	Wastewater treatment	Subj	Subj	Asthma symptoms past 12 months	Odour perception	Complaints with impacts on health	1.39	0.75	2.59
Radon 2007	CAFO	Subj	Subj	Asthma diagnosed by physician	Odour annoyance	Not at all	1
Radon 2007	CAFO	Subj	Subj	Asthma diagnosed by physician	Odour annoyance	Somewhat	1.4	0.95	2.06
Radon 2007	CAFO	Subj	Subj	Asthma diagnosed by physician	Odour annoyance	Moderately	1.51	0.84	2.73
Radon 2007	CAFO	Subj	Subj	Asthma diagnosed by physician	Odour annoyance	Strongly	2.51	1.32	4.75
GENERAL POPULATION: ADOLESCENTS
Effect size was reported as an prevalence ratios (PRs)
Study	Source	Type of outcome	Type of exposure	Outcome variable	Exposure variable	Subcategory	Value	95% CI inf	95% CI sup
Mirabelli 2006	CAFO	Subj	Subj	Physician-diagnosed asthma	Odour annoyance	No reported odour	1
Mirabelli 2006	CAFO	Subj	Subj	Physician-diagnosed asthma	Odour annoyance	Odour reported outside or inside school building	1.01	0.95	1.06
Mirabelli 2006	CAFO	Subj	Subj	Asthma-related physician visit, emergency visit, and/or hospitalization in past year	Odour annoyance	No reported odour	1
Mirabelli 2006	CAFO	Subj	Subj	Asthma-related physician visit, emergency visit, and/or hospitalization in past year	Odour annoyance	Odour reported outside or inside school building	1	0.95	1.06
Mirabelli 2006	CAFO	Subj	Subj	Asthma medication use past 12 months	Odour annoyance	No reported odour	1
Mirabelli 2006	CAFO	Subj	Subj	Asthma medication use past 12 months	Odour annoyance	Odour reported outside or inside school building	1.03	0.96	1.1
Mirabelli 2006	CAFO	Subj	Obj	Physician-diagnosed asthma	Distance (miles) from nearest swine CAFO	>3	1
Mirabelli 2006	CAFO	Subj	Obj	Physician-diagnosed asthma	Distance (miles) from nearest swine CAFO	≤3	1.07	1.01	1.14
Mirabelli 2006	CAFO	Subj	Obj	Asthma-related physician visit, emergency visit, and/or hospitalization in past year	Distance (miles) from nearest swine CAFO	>3	1
Mirabelli 2006	CAFO	Subj	Obj	Asthma-related physician visit, emergency visit, and/or hospitalization in past year	Distance (miles) from nearest swine CAFO	≤3	1.06	1	1.12
Mirabelli 2006	CAFO	Subj	Obj	Asthma medication use in past year	Distance (miles) from nearest swine CAFO	>3	1
Mirabelli 2006	CAFO	Subj	Obj	Asthma medication use in past year	Distance (miles) from nearest swine CAFO	≤3	1.07	1	1.15
Mirabelli 2006	CAFO	Subj	Subj	Missed school in past year as a result of asthma symptoms	Odour annoyance	No reported odour	1
Mirabelli 2006	CAFO	Subj	Subj	Missed school in past year as a result of asthma symptoms	Odour annoyance	Odour reported outside or inside school building	1.02	0.94	1.09
Mirabelli 2006	CAFO	Subj	Obj	Missed school in past year as a result of asthma symptoms	Distance (miles) from nearest swine CAFO	>3	1
Mirabelli 2006	CAFO	Subj	Obj	Missed school in past year as a result of asthma symptoms	Distance (miles) from nearest swine CAFO	≤3	1.06	0.98	1.14
Mirabelli 2006	CAFO	Subj	Subj	Asthma-related activity limitations	Odour annoyance	No reported odour	1
Mirabelli 2006	CAFO	Subj	Subj	Asthma-related activity limitations	Odour annoyance	Odour reported outside or inside school building	1.09	1.01	1.16
Mirabelli 2006	CAFO	Subj	Obj	Asthma-related activity limitations	Distance (miles) from nearest swine CAFO	>3	1
Mirabelli 2006	CAFO	Subj	Obj	Asthma-related activity limitations	Distance (miles) from nearest swine CAFO	≤3	1.02	0.96	1.08
No association estimate in the study
Study	Source	Type of outcome	Type of exposure	Outcome variable	Exposure variable	Main results
Kret, J., et al. 2018	Landfill	Subj	Obj	Asthma diagnosed less that 6 years ago	Distance (km)	No difference between exposed and not exposed areas
Kret, J., et al. 2018	Landfill	Subj	Obj	Asthma diagnosed 6-10 years ago	Distance (km)	No difference between exposed and not exposed areas
Kret, J., et al. 2018	Landfill	Subj	Obj	Asthma diagnosed over 10 years ago	Distance (km)	No difference between exposed and not exposed areas
Kret, J., et al. 2018	Landfill	Subj	Obj	Ever told have asthma	Distance (km)	No difference between exposed and not exposed areas
Kret, J., et al. 2018	Landfill	Subj	Obj	Asthma symptoms past 12 months	Distance (km)	No difference between exposed and not exposed areas
SHORTNESS OF BREATH/DISPNEA: 10 studies
GENERAL POPULATION: ADULTS
Effect size reported as a regression coefficient (β) for unit increase compared to reference
Study	Source	Type of outcome	Type of exposure	Outcome variable	Exposure variable		Value	95% CI inf	95% CI sup
Schinasi 2011	CAFO	Subj	Subj	Shortness of breath/difficulty breathing previous 12-hours	Any odour in previous 12 hours (9-point scale)		0.5	0.206	0.794
Steinheider 1998 (Nörvenich study)	CAFO	Subj	Obj	Shortness of breath/difficulty breathing (7-point scale)	log (odour frequency from observation panel)		0.35	0.0854	0.6146
Effect size was reported as an odds ratio (OR)
Study	Source	Type of outcome	Type of exposure	Outcome variable	Exposure variable	Subcategory	Value	95% CI inf	95% CI sup
Aatamila, M., et al. 2011	Waste treatment + composting	Subj	Obj	Shortness of breath past 12 months	Distance (km)	3-5	1
Aatamila, M., et al. 2011	Waste treatment + composting	Subj	Obj	Shortness of breath past 12 months	Distance (km)	1.5-3	1.5	0.8	2.6
Aatamila, M., et al. 2011	Waste treatment + composting	Subj	Obj	Shortness of breath past 12 months	Distance (km)	<1.5	1.5	0.9	2.4
Aatamila, M., et al. 2011	Waste treatment + composting	Subj	Subj	Shortness of breath past 12 months	Odour perception	No	1
Aatamila, M., et al. 2011	Waste treatment + composting	Subj	Subj	Shortness of breath past 12 months	Odour perception	Yes	0.9	0.7	1.4
Aatamila, M., et al. 2011	Waste treatment + composting	Subj	Subj	Shortness of breath past 12 months	Odour annoyance	No	1
Aatamila, M., et al. 2011	Waste treatment + composting	Subj	Subj	Shortness of breath past 12 months	Odour annoyance	Yes	1.5	1	2.2
Baldacci, S., et al. 2015	waste incinerator	Subj	Subj	Dyspnea past 12 months	Odour annoyance	No	1
Baldacci, S., et al. 2015	waste incinerator	Subj	Subj	Dyspnea past 12 months	Odour annoyance	Yes	1.89	1.33	2.67
Heaney 2011	Landfill	Subj	Subj	Shortness of breath previous 12 hours	Any odour in previous 12 hours (5-point Likert scale)	No	1
Heaney 2011	Landfill	Subj	Subj	Shortness of breath previous 12 hours	Any odour in previous 12 hours (5-point Likert scale)	Yes	1.9	0.9	4.2
Hooiveld, M., et al. 2015	CAFO	Subj	Subj	Shortness of breath/difficulty breathing in last month	Odour annoyance	No	1
Hooiveld, M., et al. 2015	CAFO	Subj	Subj	Shortness of breath/difficulty breathing in last month	Odour annoyance	Yes	1.38	0.9	2.11
Wing 2014	Sewage treatment and CAFO	Subj	Subj	Shortness of breath/difficulty breathing last 6 months	Reported odour of liquid sewage treatment	Comparison area	1
Wing 2014	Sewage treatment and CAFO	Subj	Subj	Shortness of breath/difficulty breathing last 6 months	Reported odour of liquid sewage treatment	None or faint	1.18	0.71	1.97
Wing 2014	Sewage treatment and CAFO	Subj	Subj	Shortness of breath/difficulty breathing last 6 months	Reported odour of liquid sewage treatment	Moderate/strong/very strong	1.09	0.58	2.05
Wing 2014	Sewage treatment and CAFO	Subj	Subj	Shortness of breath/difficulty breathing last 6 months	Reported odour of solid sewage treatment	Comparison area	1
Wing 2014	Sewage treatment and CAFO	Subj	Subj	Shortness of breath/difficulty breathing last 6 months	Reported odour of solid sewage treatment	None or faint	1.41	0.69	2.88
Wing 2014	Sewage treatment and CAFO	Subj	Subj	Shortness of breath/difficulty breathing last 6 months	Reported odour of solid sewage treatment	Moderate/strong/very strong	1.37	0.75	2.52
Wing 2014	Sewage treatment and CAFO	Subj	Subj	Shortness of breath/difficulty breathing last 6 months	Reported livestock odour	No or faint	1
Wing 2014	Sewage treatment and CAFO	Subj	Subj	Shortness of breath/difficulty breathing last 6 months	Reported livestock odour	Moderate/strong/very strong	1.52	1.02	2.27
No association estimate in the study
Study	Source	Type of outcome	Type of exposure	Outcome variable	Exposure variable	Main results
Kret, J., et al. 2018	Landfill	Subj	Obj	Shortness of breath past 12 months	Distance (km)	Higher prevalence in landfill households than in control households
Steinheider 1998 (Nettetal study)	CAFO	Subj	Obj	Difficulties breathing	Distance from the odour source (adjustment for odour annoyance)	Higher symptom-reporting with increasing distance from the odour source
Deane and Sanders 1977	Paper plant	Subj	Obj	Shortness of breath	Distance (3 areas)	No difference between areas I, II and III even stratifying by odor annoyance
Deane and Sanders 1977	Paper plant	Subj	Sub	Shortness of breath	Odour annoyance	Higher prevalence in very much/moderately bothered vs little or not bothered
Deane and Sanders 1978*	Petrochemical plants	Subj	Obj	Shortness of breath grade 2 or greater last 2 weeks	Distance (3 areas)	No difference between areas I, II and III
Deane and Sanders 1978*	Petrochemical plants	Subj	Obj	Shortness of breath grade 3 or greater last 2 weeks	Distance (3 areas)	Significant opposite area trend only among men
van Kersen et al. 2020	CAFO	Subj	Obj	Shortness of breath in rest previous 12 hours	NH3 exposure (IQR = 12.0 µg/m3)	no association
RESPIRATORY INFECTIONS: 2 studies
GENERAL POPULATION: ADULTS
Effect size was reported as an odds ratio (OR)
Study	Source	Type of outcome	Type of exposure	Outcome variable	Exposure variable	Subcategory	Value	95% CI inf	95% CI sup
Aatamila, M., et al. 2011	Waste treatment + composting	Subj	Obj	Respiratory infection past 12 months	Distance (km)	3-5	1
Aatamila, M., et al. 2011	Waste treatment + composting	Subj	Obj	Respiratory infection past 12 months	Distance (km)	1.5-3	1.1	0.7	1.7
Aatamila, M., et al. 2011	Waste treatment + composting	Subj	Obj	Respiratory infection past 12 months	Distance (km)	<1.5	1	0.7	1.4
Aatamila, M., et al. 2011	Waste treatment + composting	Subj	Subj	Respiratory infection past 12 months	Odour perception	No	1
Aatamila, M., et al. 2011	Waste treatment + composting	Subj	Subj	Respiratory infection past 12 months	Odour perception	Yes	1.1	0.8	1.4
Aatamila, M., et al. 2011	Waste treatment + composting	Subj	Subj	Respiratory infection past 12 months	Odour annoyance	No	1
Aatamila, M., et al. 2011	Waste treatment + composting	Subj	Subj	Respiratory infection past 12 months	Odour annoyance	Yes	1.2	0.9	1.7
Aatamila, M., et al. 2011	Waste treatment + composting	Subj	Obj	Maxillary sinusitis/bronchitis/pneumonia past 12 months	Distance (km)	3-5	1
Aatamila, M., et al. 2011	Waste treatment + composting	Subj	Obj	Maxillary sinusitis/bronchitis/pneumonia past 12 months	Distance (km)	1.5-3	0.8	0.5	1.3
Aatamila, M., et al. 2011	Waste treatment + composting	Subj	Obj	Maxillary sinusitis/bronchitis/pneumonia past 12 months	Distance (km)	<1.5	0.9	0.6	1.3
Aatamila, M., et al. 2011	Waste treatment + composting	Subj	Subj	Maxillary sinusitis/bronchitis/pneumonia past 12 months	Odour perception	No	1
Aatamila, M., et al. 2011	Waste treatment + composting	Subj	Subj	Maxillary sinusitis/bronchitis/pneumonia past 12 months	Odour perception	Yes	0.9	0.7	1.3
Aatamila, M., et al. 2011	Waste treatment + composting	Subj	Subj	Maxillary sinusitis/bronchitis/pneumonia past 12 months	Odour annoyance	No	1
Aatamila, M., et al. 2011	Waste treatment + composting	Subj	Subj	Maxillary sinusitis/bronchitis/pneumonia past 12 months	Odour annoyance	Yes	1.1	0.7	1.6
Segala 2003	Wastewater treatment	Subj	Obj	Respiratory infection past 12 months	Distance (km)	3-5	1
Segala 2003	Wastewater treatment	Subj	Obj	Respiratory infection past 12 months	Distance (km)	1.5-3	0.72	0.51	1.01
Segala 2003	Wastewater treatment	Subj	Obj	Respiratory infection past 12 months	Distance (km)	<1.5	0.79	0.54	1.14
Segala 2003	Wastewater treatment	Subj	Subj	Respiratory infection past 12 months	Odour tolerance	Tolerant	1
Segala 2003	Wastewater treatment	Subj	Subj	Respiratory infection past 12 months	Odour tolerance	Moderately tolerant	1.75	1.25	2.44
Segala 2003	Wastewater treatment	Subj	Subj	Respiratory infection past 12 months	Odour tolerance	Intolerant	4.81	3.24	7.14
Segala 2003	Wastewater treatment	Subj	Subj	Respiratory infection past 12 months	Odour perception	No complaints	1
Segala 2003	Wastewater treatment	Subj	Subj	Respiratory infection past 12 months	Odour perception	Complaints but sense impact in health	0.98	0.67	1.45
Segala 2003	Wastewater treatment	Subj	Subj	Respiratory infection past 12 months	Odour perception	Complaints with impacts on health	1.41	0.83	2.41
COPD: 3 studies
GENERAL POPULATION: ADULTS
Effect size was reported as an odds ratio (OR)
Study	Source	Type of outcome	Type of exposure	Outcome variable	Exposure variable	Subcategory	Value	95% CI inf	95% CI sup
Baldacci, S., et al. 2015	Waste incinerator	Subj	Subj	COPD symptoms	Odour annoyance	No	1
Baldacci, S., et al. 2015	Waste incinerator	Subj	Subj	COPD symptoms	Odour annoyance	Yes	1.88	1.01	3.48
Segala 2003	Wastewater treatment	Subj	Obj	COPD symptoms past 12 months	Distance (km)	3-5	1
Segala 2003	Wastewater treatment	Subj	Obj	COPD symptoms past 12 months	Distance (km)	1.5-3	0.71	0.48	1.05
Segala 2003	Wastewater treatment	Subj	Obj	COPD symptoms past 12 months	Distance (km)	<1.5	0.81	0.53	1.24
Segala 2003	Wastewater treatment	Subj	Subj	COPD symptoms past 12 months	Odour tolerance	Tolerant	1
Segala 2003	Wastewater treatment	Subj	Subj	COPD symptoms past 12 months	Odour tolerance	Moderately tolerant	1.87	1.32	2.66
Segala 2003	Wastewater treatment	Subj	Subj	COPD symptoms past 12 months	Odour tolerance	Intolerant	2.95	1.84	4.73
Segala 2003	Wastewater treatment	Subj	Subj	COPD symptoms past 12 months	Odour perception	No complaints	1
Segala 2003	Wastewater treatment	Subj	Subj	COPD symptoms past 12 months	Odour perception	Complaints but sense impact in health	1.11	0.72	1.7
Segala 2003	Wastewater treatment	Subj	Subj	COPD symptoms past 12 months	Odour perception	Complaints with impacts on health	2.05	1.21	3.49
No association estimate in the study
Study	Source	Type of outcome	Type of exposure	Outcome variable	Exposure variable	Main results
Kret, J., et al. 2018	Landfill	Subj	Obj	COPD diagnosed less that 6 years ago	Distance (km)	No difference between landfill households and control households
Kret, J., et al. 2018	Landfill	Subj	Obj	COPD diagnosed 6-10 years ago	Distance (km)	No difference between landfill households and control households
Kret, J., et al. 2018	Landfill	Subj	Obj	COPD diagnosed over 10 years ago	Distance (km)	No difference between landfill households and control households
Kret, J., et al. 2018	Landfill	Subj	Obj	Ever told have COPD	Distance (km)	No difference between landfill households and control households
Bronchial obstruction test: 1 study
GENERAL POPULATION: ADULTS
Effect size was reported as an odds ratio (OR)
Study	Source	Type of outcome	Type of exposure	Outcome variable	Exposure variable	Subcategory	Value	95% CI inf	95% CI sup
Radon 2007	CAFO	Obj	Subj	Bronchial Hyperresponsiveness to Methacholine	Odour annoyance	Not at all	1
Radon 2007	CAFO	Obj	Subj	Bronchial Hyperresponsiveness to Methacholine	Odour annoyance	Somewhat	1.21	0.83	1.76
Radon 2007	CAFO	Obj	Subj	Bronchial Hyperresponsiveness to Methacholine	Odour annoyance	Moderately	0.92	0.5	1.69
Radon 2007	CAFO	Obj	Subj	Bronchial Hyperresponsiveness to Methacholine	Odour annoyance	Strongly	1.12	0.5	2.49
Lung function: 2 studies
GENERAL POPULATION: ADULTS
Effect reported as mean difference between exposure and control category
Study	Source	Type of outcome	Type of exposure	Outcome variable	Exposure variable	Subcategory	Value	95% CI inf	95% CI sup
Radon 2007	CAFO	Obj	Subj	FEV1% Predicted	Odour annoyance	Not at all	0
Radon 2007	CAFO	Obj	Subj	FEV1% Predicted	Odour annoyance	Somewhat	-1.5	-4	1
Radon 2007	CAFO	Obj	Subj	FEV1% Predicted	Odour annoyance	Moderately	0.2	-3.7	4.2
Radon 2007	CAFO	Obj	Subj	FEV1% Predicted	Odour annoyance	Strongly	-0.1	-5.2	5
Effect size reported as a regression coefficient (β) for unit increase compared to reference
Study	Source	Type of outcome	Type of exposure	Outcome variable	Exposure variable		Value	95% CI inf	95% CI sup
Schinasi 2011	CAFO	Obj	Subj	FEV1 (forced expiratory volume in the first second) previous 12 hours	Any odour in previous 12 hours (9-point scale)		-0.52	-3.6168	2.5768
Schinasi 2011	CAFO	Obj	Subj	PEF (peak expiratory flow rate) previous 12 hours	Any odour in previous 12 hours (9-point scale)		-0.02	-0.0396	-0.0004
van Kersen 2020	CAFO	Obj	Obj	FEV1 (forced expiratory volume in the first second) morning previous 2 days	NH3 exposure (IQR = 12.0 µg/m3)		-3.24	-7.42	0.93
van Kersen 2020	CAFO	Obj	Subj	FEV1 (forced expiratory volume in the first second) morning same day	Odor annoyance (yes/no)		-6.45	-18.9	6
van Kersen 2020	CAFO	Obj	Obj	PEF (peak expiratory flow rate) morning previous day	NH3 exposure (IQR = 12.0 µg/m3)		-0.49	-1.21	0.23
van Kersen 2020	CAFO	Obj	Subj	PEF (peak expiratory flow rate) evening same day	Odor annoyance (yes/no)		-4.46	-7.59	-1.33
PAIN/PRESSING FEELING CHEST:6 studies
GENERAL POPULATION: ADULTS
Effect size reported as a regression coefficient (β) for unit increase compared to reference
Study	Source	Type of outcome	Type of exposure	Outcome variable	Exposure variable		Value	95% CI inf	95% CI sup
Schinasi 2011	CAFO	Subj	Subj	Chest tightness	Any odour in previous 12 hours (9-point scale)		0.12	-0.1152	0.3552
Effect size was reported as an odds ratio (OR)
Study	Source	Type of outcome	Type of exposure	Outcome variable	Exposure variable	Subcategory	Value	95% CI inf	95% CI sup
Aatamila, M., et al. 2011	Waste treatment + composting	Subj	Obj	Pain/pressing feeling/tightness of the chest past 12 months	Distance (km)	3-5	1
Aatamila, M., et al. 2011	Waste treatment + composting	Subj	Obj	Pain/pressing feeling/tightness of the chest past 12 months	Distance (km)	1.5-3	1.3	0.8	2.2
Aatamila, M., et al. 2011	Waste treatment + composting	Subj	Obj	Pain/pressing feeling/tightness of the chest past 12 months	Distance (km)	<1.5	1.3	0.8	2
Aatamila, M., et al. 2011	Waste treatment + composting	Subj	Subj	Pain/pressing feeling/tightness of the chest past 12 months	Odour perception	No	1
Aatamila, M., et al. 2011	Waste treatment + composting	Subj	Subj	Pain/pressing feeling/tightness of the chest past 12 months	Odour perception	Yes	1.1	0.8	1.6
Aatamila, M., et al. 2011	Waste treatment + composting	Subj	Subj	Pain/pressing feeling/tightness of the chest past 12 months	Odour annoyance	No	1
Aatamila, M., et al. 2011	Waste treatment + composting	Subj	Subj	Pain/pressing feeling/tightness of the chest past 12 months	Odour annoyance	Yes	1.2	0.8	1.9
Lipscomb 1991*	hazardous waste site	Subj	Obj	Chest tightness past 12 months	Odour zones from previous odour survey	Comparison area	1
Lipscomb 1991*	hazardous waste site	Subj	Obj	Chest tightness past 12 months	Odour zones from previous odour survey	High exposed	2.28	0.77	6.73
Herr 2009	Composting site	Subj	Obj	Chest pain past 2 years	Residents of neighborhoods	Control	1
Herr 2009	Composting site	Subj	Obj	Chest pain past 2 years	Residents near composting site	EnvExp-2	0.79	0.36	1.74
No association estimate in the study
Study	Source	Type of outcome	Type of exposure	Outcome variable	Exposure variable	Main results
Deane and Sanders 1977	Paper plant	Subj	Obj	Chest pain	Distance (3 areas)	No difference between areas I, II and III
Deane and Sanders 1977	Paper plant	Subj	Sub	Chest pain	Odour annoyance	No difference between very much/moderately bothered and little or not bothered
Deane and Sanders 1978	Petrochemical plants	Subj	Obj	Chest pain (frequently or occasionally)	Distance (3 areas)	Significant area trend among males in the opposite direction hypothesized
* Unadjusted models
Other respiratory symptoms: 3 studies
GENERAL POPULATION: ADULTS
Effect size was reported as an odds ratio (OR)
Study	Source	Type of outcome	Type of exposure	Outcome variable	Exposure variable	Subcategory	Value	95% CI inf	95% CI sup
Hooiveld, M., et al. 2015	CAFO	Subj	Subj	Respiratory symptoms last month	Odour annoyance	No	1
Hooiveld, M., et al. 2015	CAFO	Subj	Subj	Respiratory symptoms last month	Odour annoyance	Yes	1.18	1.03	1.36
Effect reported as mean difference between exposure and control category
Study	Source	Type of outcome	Type of exposure	Outcome variable	Exposure variable	Subcategory	Value	95% CI inf	95% CI sup
Wing 2014	Sewage treatment and CAFO	Subj	Subj	Lower respiratory symptoms (score) last 6 months	Reported odour of liquid sewage treatment	None or faint	-0.01	-0.28	0.26
Wing 2014	Sewage treatment and CAFO	Subj	Subj	Lower respiratory symptoms (score) last 6 months	Reported odour of liquid sewage treatment	Moderate/strong/very strong	0.28	-0.1	0.65
Wing 2014	Sewage treatment and CAFO	Subj	Subj	Lower respiratory symptoms (score) last 6 months	Reported odour of solid sewage treatment	None or faint	0.21	-0.17	0.59
Wing 2014	Sewage treatment and CAFO	Subj	Subj	Lower respiratory symptoms (score) last 6 months	Reported odour of solid sewage treatment	Moderate/strong/very strong	-0.1	-0.37	0.16
Wing 2014	Sewage treatment and CAFO	Subj	Subj	Lower respiratory symptoms (score) last 6 months	Reported livestock odour	Moderate/strong/very strong	0.28	0.05	0.5

## Sheet: Upper_resp_symptoms
UPPER RESPIRATORY SYMPTOMS
COLD/FLU: 3 studies
GENERAL POPULATION: ADULTS
Effect size was reported as an odds ratio (OR)
Study	Source	Type of outcome	Type of exposure	Outcome variable	Exposure variable	Subcategory	Value	95% CI inf	95% CI sup
Hooiveld, M., et al. 2015	CAFO	Subj	Subj	Cold/flu in last month	Odour annoyance	No	1
Hooiveld, M., et al. 2015	CAFO	Subj	Subj	Cold/flu in last month	Odour annoyance	Yes	1.38	0.97	1.99
Lipscomb 1991	hazardous waste site	Subj	Obj	Cold past 12 months	Odour zones from previous odour survey	Comparison area	1
Lipscomb 1991	hazardous waste site	Subj	Obj	Cold past 12 months	Odour zones from previous odour survey	High exposed	1.68	0.81	3.47
No association estimate in the study
Study	Source	Type of outcome	Type of exposure	Outcome variable	Exposure variable	Main results
van Kersen et al. 2020	CAFO	Subj	Obj	Cold or flu previous 12 hours	NH3 exposure (IQR = 12.0 µg/m3)	No association
WORKERS
Effect reported as mean difference between groups
Study	Source	Type of outcome	Type of exposure	Outcome variable	Exposure variable	Subcategory	Value	95% CI inf	95% CI sup
Tjalvin, G., et al. 2015	Chemical accident	Subjective	Objective	Flu score (cold/flu and coughing)	Workers living 20–30 km from the explosion site and who were neither employees in the industrial area nor clean-up workers	Controls	0
Tjalvin, G., et al. 2015	Chemical accident	Subjective	Objective	Flu score (cold/flu and coughing)	Workers at the time of the explosion and/or clean-up workers	Exposed	0.06	-0.40	0.51
NON-ALLERGIC RHINITIS, RUNNY, BLOCKED, ITCHY NOSE: 8 studies
GENERAL POPULATION: ADULTS
Effect size reported as a regression coefficient (β) for unit increase compared to reference
Study	Source	Type of outcome	Type of exposure	Outcome variable	Exposure variable		Value	95% CI inf	95% CI sup
Schinasi 2011	CAFO	Subj	Subj	Nasal irritation after 10 minutes outdoor	Any odour in previous 12 hours (9-point scale)		0.65	0.552	0.748
Schinasi 2011	CAFO	Subj	Subj	Nasal irritation previous 12 hours	Any odour in previous 12 hours (9-point scale)		0.46	0.2052	0.7148
Schinasi 2011	CAFO	Subj	Subj	Runny nose previous 12 hours	Any odour in previous 12 hours (9-point scale)		0.27	0.074	0.466
GENERAL POPULATION: ADULTS
Effect size was reported as an odds ratio (OR)
Study	Source	Type of outcome	Type of exposure	Outcome variable	Exposure variable	Subcategory	Value	95% CI inf	95% CI sup
Segala 2003	Wastewater treatment	Subj	Obj	Runny nose past 12 months	Distance (km)	3-5	1
Segala 2003	Wastewater treatment	Subj	Obj	Runny nose past 12 months	Distance (km)	1.5-3	1.22	1.01	1.48
Segala 2003	Wastewater treatment	Subj	Obj	Runny nose past 12 months	Distance (km)	<1.5	1.02	0.83	1.25
Segala 2003	Wastewater treatment	Subj	Subj	Runny nose past 12 months	Odour tolerance	Tolerant	1
Segala 2003	Wastewater treatment	Subj	Subj	Runny nose past 12 months	Odour tolerance	Moderately tolerant	1.66	1.4	1.98
Segala 2003	Wastewater treatment	Subj	Subj	Runny nose past 12 months	Odour tolerance	Intolerant	2.1	1.59	2.78
Segala 2003	Wastewater treatment	Subj	Subj	Runny nose past 12 months	Odour perception	No complaints	1
Segala 2003	Wastewater treatment	Subj	Subj	Runny nose past 12 months	Odour perception	Complaints with no impact in health	1.25	1	1.55
Segala 2003	Wastewater treatment	Subj	Subj	Runny nose past 12 months	Odour perception	Complaints with impacts on health	1.69	1.22	2.32
Aatamila, M., et al. 2011	Waste treatment + composting	Subj	Obj	Non-allergic rhinitis past 12 months	Distance (km)	3-5	1
Aatamila, M., et al. 2011	Waste treatment + composting	Subj	Obj	Non-allergic rhinitis past 12 months	Distance (km)	1.5-3	0.5	0.3	0.9
Aatamila, M., et al. 2011	Waste treatment + composting	Subj	Obj	Non-allergic rhinitis past 12 months	Distance (km)	<1.5	0.9	0.6	1.4
Aatamila, M., et al. 2011	Waste treatment + composting	Subj	Subj	Non-allergic rhinitis past 12 months	Odour perception	No	1
Aatamila, M., et al. 2011	Waste treatment + composting	Subj	Subj	Non-allergic rhinitis past 12 months	Odour perception	Yes	1.1	0.8	1.6
Aatamila, M., et al. 2011	Waste treatment + composting	Subj	Subj	Non-allergic rhinitis past 12 months	Odour annoyance	No	1
Aatamila, M., et al. 2011	Waste treatment + composting	Subj	Subj	Non-allergic rhinitis past 12 months	Odour annoyance	Yes	0.9	0.6	1.4
Heaney 2011	Landfill	Subj	Subj	Runny nose	Any odour in previous 12 hours (5-point Likert scale)	No	1
Heaney 2011	Landfill	Subj	Subj	Runny nose	Any odour in previous 12 hours (5-point Likert scale)	Yes	2.6	1.4	4.9
Wing 2014	Sewage treatment and CAFO	Subj	Subj	Nasal congestion last 6 months	Reported odour of liquid sewage treatment	Comparison area	1
Wing 2014	Sewage treatment and CAFO	Subj	Subj	Nasal congestion last 6 months	Reported odour of liquid sewage treatment	None or faint	1.08	0.89	1.32
Wing 2014	Sewage treatment and CAFO	Subj	Subj	Nasal congestion last 6 months	Reported odour of liquid sewage treatment	Moderate/strong/very strong	1.09	0.86	1.38
Wing 2014	Sewage treatment and CAFO	Subj	Subj	Nasal congestion last 6 months	Reported odour of solid sewage treatment	Comparison area	1
Wing 2014	Sewage treatment and CAFO	Subj	Subj	Nasal congestion last 6 months	Reported odour of solid sewage treatment	None or faint	0.94	0.71	1.24
Wing 2014	Sewage treatment and CAFO	Subj	Subj	Nasal congestion last 6 months	Reported odour of solid sewage treatment	Moderate/strong/very strong	1.05	0.79	1.39
Wing 2014	Sewage treatment and CAFO	Subj	Subj	Nasal congestion last 6 months	Reported livestock odour	None or faint	1
Wing 2014	Sewage treatment and CAFO	Subj	Subj	Nasal congestion last 6 months	Reported livestock odour	Moderate/strong/very strong	0.93	0.78	1.1
Wing 2014	Sewage treatment and CAFO	Subj	Subj	Runny nose last 6 months	Reported odour of liquid sewage treatment	Comparison area	1
Wing 2014	Sewage treatment and CAFO	Subj	Subj	Runny nose last 6 months	Reported odour of liquid sewage treatment	None or faint	1.03	0.86	1.25
Wing 2014	Sewage treatment and CAFO	Subj	Subj	Runny nose last 6 months	Reported odour of liquid sewage treatment	Moderate/strong/very strong	0.79	0.58	1.07
Wing 2014	Sewage treatment and CAFO	Subj	Subj	Runny nose last 6 months	Reported odour of solid sewage treatment	Comparison area	1
Wing 2014	Sewage treatment and CAFO	Subj	Subj	Runny nose last 6 months	Reported odour of solid sewage treatment	None or faint	0.99	0.78	1.25
Wing 2014	Sewage treatment and CAFO	Subj	Subj	Runny nose last 6 months	Reported odour of solid sewage treatment	Moderate/strong/very strong	0.82	0.61	1.09
Wing 2014	Sewage treatment and CAFO	Subj	Subj	Runny nose last 6 months	Reported livestock odour	None or faint	1
Wing 2014	Sewage treatment and CAFO	Subj	Subj	Runny nose last 6 months	Reported livestock odour	Moderate/strong/very strong	1.16	0.98	1.38
Wing 2014	Sewage treatment and CAFO	Subj	Subj	Sneeze last 6 months	Reported odour of liquid sewage treatment	Comparison area	1
Wing 2014	Sewage treatment and CAFO	Subj	Subj	Sneeze last 6 months	Reported odour of liquid sewage treatment	None or faint	1.09	0.87	1.37
Wing 2014	Sewage treatment and CAFO	Subj	Subj	Sneeze last 6 months	Reported odour of liquid sewage treatment	Moderate/strong/very strong	1.01	0.73	1.38
Wing 2014	Sewage treatment and CAFO	Subj	Subj	Sneeze last 6 months	Reported odour of solid sewage treatment	Comparison area	1
Wing 2014	Sewage treatment and CAFO	Subj	Subj	Sneeze last 6 months	Reported odour of solid sewage treatment	None or faint	1.2	0.89	1.6
Wing 2014	Sewage treatment and CAFO	Subj	Subj	Sneeze last 6 months	Reported odour of solid sewage treatment	Moderate/strong/very strong	1.05	0.75	1.47
Wing 2014	Sewage treatment and CAFO	Subj	Subj	Sneeze last 6 months	Reported livestock odour	None or faint	1
Wing 2014	Sewage treatment and CAFO	Subj	Subj	Sneeze last 6 months	Reported livestock odour	Moderate/strong/very strong	0.97	0.79	1.18
Lipscomb 1991*	hazardous waste site	Subj	Obj	Nasal congestion past 12 months	Odour zones from previous odour survey	Comparison area	1
Lipscomb 1991*	hazardous waste site	Subj	Obj	Nasal congestion past 12 months	Odour zones from previous odour survey	High exposed	1.62	0.79	3.32
* Unadjusted models
No association estimate in the study
Study	Source	Type of outcome	Type of exposure	Outcome variable	Exposure variable	Main results
Deane and Sanders 1977	Paper plant	Subj	Subj/Obj	Runny nose	Odour annoyance/distance (3 areas)/olfactometry	No difference between areas in the expected direction
Deane and Sanders 1978	Petrochemical plants	Subj	Obj	Runny nose	Distance (3 areas)	No difference between areas I, II and III

## Sheet: Immune function_allergy
IMMUNE FUNCTION/ALLERGY: 5 studies
GENERAL POPULATION: ADULTS
Effect size reported as a regression coefficient (β) for unit increase compared to reference
Study	Source	Type of outcome	Type of exposure	Outcome variable	Exposure variable		Value	95% CI inf	95% CI sup
Avery 2004	CAFO	Obj	Subj	IgA secretion rate (µg/min)	1-unit odour in previous 12 hours from 4 to 9 (odor scored from 0 to 9)		-0.054	-0.11672	0.00872
Avery 2004	CAFO	Obj	Subj	IgA concentration (µg/ml)	1-unit odour in previous 12 hours from 4 to 9 (odor scored from 0 to 9)		-0.058	-0.12464	0.00864
Effect size was reported as an odds ratio (OR)
Study	Source	Type of outcome	Type of exposure	Outcome variable	Exposure variable	Subcategory	Value	95% CI inf	95% CI sup
Lipscomb 1991*	hazardous waste site	Subj	Obj	prevalence of allergic symptoms in the last 12 monts	Odour zones from previous odour survey	Comparison area	1
Lipscomb 1991*	hazardous waste site	Subj	Obj	prevalence of allergic symptoms in the last 12 monts	Odour zones from previous odour survey	High exposed	1.04	0.51	2.11
Radon et al. 2007	CAFO	Obj	Subj	IgE to common Allergens >0.35 IU/mL	Odour annoyance	Not at all	1
Radon et al. 2007	CAFO	Obj	Subj	IgE to common Allergens >0.35 IU/mL	Odour annoyance	Somewhat	1.11	0.79	1.57
Radon et al. 2007	CAFO	Obj	Subj	IgE to common Allergens >0.35 IU/mL	Odour annoyance	Moderately	1.71	1.02	2.87
Radon et al. 2007	CAFO	Obj	Subj	IgE to common Allergens >0.35 IU/mL	Odour annoyance	Strongly	1.02	0.51	2.03
* Unadjusted models
No association estimate in the study
Study	Source	Type of outcome	Type of exposure	Outcome variable	Exposure variable	Main results
Georgieff 1999	Paper plant	Subj	Obj	Trouble Sleeping	Distance (km)	No difference between areas
WORKERS
Effect reported as mean difference between groups
Study	Source	Type of outcome	Type of exposure	Outcome variable	Exposure variable	Subcategory	Value	95% CI inf	95% CI sup
Tjalvin, G., et al. 2015	Chemical accident	Subj	Obj	Allergy score °	Workers living 20–30 km from the explosion site and who were neither employees in the industrial area nor clean-up workers	Controls	0
Tjalvin, G., et al. 2015	Chemical accident	Subj	Obj	Allergy score°	Workers at the time of the explosion and/or clean-up workers	Exposed	0.5	-0.007	1
°Allergy score: asthma, breathing difficulties, eczema, allergies, chest pain experienced past month

## Sheet: Mucus_irritation
MUCUS MEMBRANE IRRITATION
EYE IRRITATION, ITCHING EYE: 10 studies
GENERAL POPULATION: ADULTS
Effect size reported as a regression coefficient (β) for unit increase compared to reference
Study	Source	Type of outcome	Type of exposure	Outcome variable	Exposure variable		Value	95% CI inf	95% CI sup
Schinasi 2011	CAFO	Subj	Subj	Eye irritation after 10 minutes outdoor	Any odour in previous 12 hours (9-point scale)		0.53	0.4124	0.6476
Schinasi 2011	CAFO	Subj	Subj	Itching eyes	Any odour in previous 12 hours (9-point scale)		0.17	-0.026	0.366
Schinasi 2011	CAFO	Subj	Subj	Burning eyes previous 12 hours	Any odour in previous 12 hours (9-point scale)		0.32	0.124	0.516
Effect size was reported as an odds ratio (OR)
Study	Source	Type of outcome	Type of exposure	Outcome variable	Exposure variable	Subcategory	Value	95% CI inf	95% CI sup
Segala 2003	Wastewater treatment	Subj	Obj	Eye irritation past 12 months	Distance (km)	3-5	1
Segala 2003	Wastewater treatment	Subj	Obj	Eye irritation past 12 months	Distance (km)	1.5-3	1.12	0.91	1.39
Segala 2003	Wastewater treatment	Subj	Obj	Eye irritation past 12 months	Distance (km)	<1.5	1.05	0.84	1.31
Segala 2003	Wastewater treatment	Subj	Subj	Eye irritation past 12 months	Odour tolerance	Tolerant	1
Segala 2003	Wastewater treatment	Subj	Subj	Eye irritation past 12 months	Odour tolerance	Moderately tolerant	2.19	1.81	2.65
Segala 2003	Wastewater treatment	Subj	Subj	Eye irritation past 12 months	Odour tolerance	Intolerant	3.22	2.42	4.29
Segala 2003	Wastewater treatment	Subj	Subj	Eye irritation past 12 months	Odour perception	No complaints	1
Segala 2003	Wastewater treatment	Subj	Subj	Eye irritation past 12 months	Odour perception	Complaints with no impact in health	1.31	1.05	1.64
Segala 2003	Wastewater treatment	Subj	Subj	Eye irritation past 12 months	Odour perception	Complaints with impacts on health	2.29	1.66	3.15
Aatamila, M., et al. 2011	Waste treatment + composting	Subj	Obj	Eye irritation past 12 months	Distance (km)	3-5	1
Aatamila, M., et al. 2011	Waste treatment + composting	Subj	Obj	Eye irritation past 12 months	Distance (km)	1.5-3	1.2	0.8	1.8
Aatamila, M., et al. 2011	Waste treatment + composting	Subj	Obj	Eye irritation past 12 months	Distance (km)	<1.5	1.2	0.9	1.6
Aatamila, M., et al. 2011	Waste treatment + composting	Subj	Subj	Eye irritation past 12 months	Odour perception	No	1
Aatamila, M., et al. 2011	Waste treatment + composting	Subj	Subj	Eye irritation past 12 months	Odour perception	Yes	1.1	0.8	1.6
Aatamila, M., et al. 2011	Waste treatment + composting	Subj	Subj	Eye irritation past 12 months	Odour annoyance	No	1
Aatamila, M., et al. 2011	Waste treatment + composting	Subj	Subj	Eye irritation past 12 months	Odour annoyance	Yes	1.5	1.1	2.1
Heaney 2011	Landfill	Subj	Subj	Eye irritation previous 12 hours	Any odour in previous 12 hours (5-point Likert scale)	No	1
Heaney 2011	Landfill	Subj	Subj	Eye irritation previous 12 hours	Any odour in previous 12 hours (5-point Likert scale)	Yes	5.3	2.5	11.6
Wing 2014	Sewage treatment and CAFO	Subj	Subj	Eye irritation last 6 months	Reported odour of liquid sewage treatment	Comparison area	1
Wing 2014	Sewage treatment and CAFO	Subj	Subj	Eye irritation last 6 months	Reported odour of liquid sewage treatment	None or faint	0.83	0.61	1.14
Wing 2014	Sewage treatment and CAFO	Subj	Subj	Eye irritation last 6 months	Reported odour of liquid sewage treatment	Moderate/strong/very strong	0.95	0.63	1.43
Wing 2014	Sewage treatment and CAFO	Subj	Subj	Eye irritation last 6 months	Reported odour of solid sewage treatment	Comparison area	1
Wing 2014	Sewage treatment and CAFO	Subj	Subj	Eye irritation last 6 months	Reported odour of solid sewage treatment	None or faint	0.95	0.64	1.42
Wing 2014	Sewage treatment and CAFO	Subj	Subj	Eye irritation last 6 months	Reported odour of solid sewage treatment	Moderate/strong/very strong	1.12	0.72	1.76
Wing 2014	Sewage treatment and CAFO	Subj	Subj	Eye irritation last 6 months	Reported livestock odour	No or faint	1
Wing 2014	Sewage treatment and CAFO	Subj	Subj	Eye irritation last 6 months	Reported livestock odour	Moderate/strong/very strong	0.99	0.75	1.29
Shustermann 1991	multiple sites (petrochemical, landfill, sewage treatment, rubber industry)	Subj	Subj	Eye irritation	Odour perception	No	1
Shustermann 1991	multiple sites (petrochemical, landfill, sewage treatment, rubber industry)	Subj	Subj	Eye irritation	Odour perception	Yes	4.6	3.2	6.5
Lipscomb 1991	hazardous waste site	Subj	Obj	Eye irritation past 12 months	Odour zones from previous odour survey	Comparison area	1
Lipscomb 1991	hazardous waste site	Subj	Obj	Eye irritation past 12 months	Odour zones from previous odour survey	High exposed	1.89	0.93	3.88
No association estimate in the study
Study	Source	Type of outcome	Type of exposure	Outcome variable	Exposure variable	Main results
Kret, J., et al. 2018	Landfill	Subj	Obj	Eye irritation past 12 months	Distance (km)	No difference between landfill households and control households
Deane and Sanders 1977	Paper plant	Subj	Subj/Obj	Eye irritation	Odour annoyance/distance (3 areas)/olfactometry	No difference between areas in the expected direction
Deane and Sanders 1978*	Petrochemical plants	Subj	Obj	Eye irritation	Distance (3 areas)	No differences between areas
SORE THROAT/DRY THROAT/IRRITATION/BURNING THROAT: 8 studies
GENERAL POPULATION: ADULTS
Effect size reported as a regression coefficient (β) for unit increase compared to reference
Study	Source	Type of outcome	Type of exposure	Outcome variable	Exposure variable		Value	95% CI inf	95% CI sup
Schinasi 2011	CAFO	Subj	Subj	Throat irritation after 10 minutes outdoor	Any odour in previous 12 hours (9-point scale)		0.41	0.2924	0.5276
Schinasi 2011	CAFO	Subj	Subj	Sore throat previous 12 hours	Any odour in previous 12 hours (9-point scale)		0.08	-0.1356	0.2956
Effect size was reported as an odds ratio (OR)
Study	Source	Type of outcome	Type of exposure	Outcome variable	Exposure variable	Subcategory	Value	95% CI inf	95% CI sup
Segala 2003	Wastewater treatment	Subj	Obj	Dry throat past 12 months	Distance (km)	3-5	1
Segala 2003	Wastewater treatment	Subj	Obj	Dry throat past 12 months	Distance (km)	1.5-3	0.97	0.78	1.21
Segala 2003	Wastewater treatment	Subj	Obj	Dry throat past 12 months	Distance (km)	<1.5	0.95	0.74	1.2
Segala 2003	Wastewater treatment	Subj	Subj	Dry throat past 12 months	Odor tolerance	Tolerant	1
Segala 2003	Wastewater treatment	Subj	Subj	Dry throat past 12 months	Odour tolerance	Moderately tolerant	2.04	1.68	2.48
Segala 2003	Wastewater treatment	Subj	Subj	Dry throat past 12 months	Odour tolerance	Intolerant	2.54	1.88	3.42
Segala 2003	Wastewater treatment	Subj	Subj	Dry throat past 12 months	Odour perception	No complaints	1
Segala 2003	Wastewater treatment	Subj	Subj	Dry throat past 12 months	Odour perception	Complaints with no impact in health	0.97	0.75	1.25
Segala 2003	Wastewater treatment	Subj	Subj	Dry throat past 12 months	Odour perception	Complaints with impacts on health	1.92	1.36	2.71
Aatamila, M., et al. 2011	Waste treatment + composting	Subj	Obj	dry throat past 12 months	Distance (km)	3-5	1
Aatamila, M., et al. 2011	Waste treatment + composting	Subj	Obj	dry throat past 12 months	Distance (km)	1.5-3	0.9	0.6	1.3
Aatamila, M., et al. 2011	Waste treatment + composting	Subj	Obj	dry throat past 12 months	Distance (km)	<1.5	1.3	1	1.8
Aatamila, M., et al. 2011	Waste treatment + composting	Subj	Subj	dry throat past 12 months	Odour perception	No	1
Aatamila, M., et al. 2011	Waste treatment + composting	Subj	Subj	dry throat past 12 months	Odour perception	Yes	1.3	1	1.7
Aatamila, M., et al. 2011	Waste treatment + composting	Subj	Subj	dry throat past 12 months	Odour annoyance	No	1
Aatamila, M., et al. 2011	Waste treatment + composting	Subj	Subj	dry throat past 12 months	Odour annoyance	Yes	1.5	1.1	2
Aatamila, M., et al. 2011	Waste treatment + composting	Subj	Obj	sore throat past 12 months	Distance (km)	3-5	1
Aatamila, M., et al. 2011	Waste treatment + composting	Subj	Obj	sore throat past 12 months	Distance (km)	1.5-3	1	0.7	1.5
Aatamila, M., et al. 2011	Waste treatment + composting	Subj	Obj	sore throat past 12 months	Distance (km)	<1.5	0.9	0.6	1.2
Aatamila, M., et al. 2011	Waste treatment + composting	Subj	Subj	sore throat past 12 months	Odour perception	No	1
Aatamila, M., et al. 2011	Waste treatment + composting	Subj	Subj	sore throat past 12 months	Odour perception	Yes	1	0.8	1.3
Aatamila, M., et al. 2011	Waste treatment + composting	Subj	Subj	sore throat past 12 months	Odour annoyance	No	1
Aatamila, M., et al. 2011	Waste treatment + composting	Subj	Subj	sore throat past 12 months	Odour annoyance	Yes	1.3	0.9	1.8
Heaney 2011	Landfill	Subj	Subj	Burning throat previous 12 hours	Any odour in previous 12 hours (5-point Likert scale)	No	1
Heaney 2011	Landfill	Subj	Subj	Burning throat previous 12 hours	Any odour in previous 12 hours (5-point Likert scale)	Yes	3.3	1.5	7.1
Heaney 2011	Landfill	Subj	Subj	Sore throat previous 12 hours	Any odour in previous 12 hours (5-point Likert scale)	No	1
Heaney 2011	Landfill	Subj	Subj	Sore throat previous 12 hours	Any odour in previous 12 hours (5-point Likert scale)	Yes	1.9	0.8	4.2
Shustermann 1991	multiple sites (petrochemical, landfill, sewage treatment, rubber industry)	Subj	Subj	Sore throat	Odour perception	No	1
Shustermann 1991	multiple sites (petrochemical, landfill, sewage treatment, rubber industry)	Subj	Subj	Sore throat	Odour perception	Yes	4.3	2.8	6.7
Wing 2014	Sewage treatment and CAFO	Subj	Subj	Sore throat last 6 months	Reported odour of liquid sewage treatment	Comparison area	1
Wing 2014	Sewage treatment and CAFO	Subj	Subj	Sore throat last 6 months	Reported odour of liquid sewage treatment	None or faint	1.13	0.86	1.48
Wing 2014	Sewage treatment and CAFO	Subj	Subj	Sore throat last 6 months	Reported odour of liquid sewage treatment	Moderate/strong/very strong	1.21	0.86	1.72
Wing 2014	Sewage treatment and CAFO	Subj	Subj	Sore throat last 6 months	Reported odour of solid sewage treatment	Comparison area	1
Wing 2014	Sewage treatment and CAFO	Subj	Subj	Sore throat last 6 months	Reported odour of solid sewage treatment	None or faint	1.41	0.97	2.04
Wing 2014	Sewage treatment and CAFO	Subj	Subj	Sore throat last 6 months	Reported odour of solid sewage treatment	Moderate/strong/very strong	0.74	0.45	1.21
Wing 2014	Sewage treatment and CAFO	Subj	Subj	Sore throat last 6 months	Reported livestock odour	None or faint	1
Wing 2014	Sewage treatment and CAFO	Subj	Subj	Sore throat last 6 months	Reported livestock odour	Moderate/strong/very strong	1.08	0.85	1.36
Hooiveld, M., et al. 2015	CAFO	Subj	Subj	Sore throat in last month	Odour annoyance	No	1
Hooiveld, M., et al. 2015	CAFO	Subj	Subj	Sore throat in last month	Odour annoyance	Yes	1.35	0.9	2.04
Lipscomb 1991*	hazardous waste site	Subj	Obj	Sore throat 12 months	Odour zones from previous odour survey	Comparison area	1
Lipscomb 1991*	hazardous waste site	Subj	Obj	Sore throat 12 months	Odour zones from previous odour survey	High exposed	2.64	1.25	5.59
* Unadjusted models
NOSE IRRITATION/BURNING NOSE: 8 studies
GENERAL POPULATION: ADULTS
Effect size reported as a regression coefficient (β) for unit increase compared to reference
Study	Source	Type of outcome	Type of exposure	Outcome variable	Exposure variable		Value	95% CI inf	95% CI sup
Schinasi 2011	CAFO	Subj	Subj	Nasal irritation after 10 minutes outdoor	Any odour in previous 12 hours (9-point scale)		0.65	0.552	0.748
Schinasi 2011	CAFO	Subj	Subj	Nasal irritation previous 12 hours	Any odour in previous 12 hours (9-point scale)		0.46	0.2052	0.7148
Effect size was reported as an odds ratio (OR)
Study	Source	Type of outcome	Type of exposure	Outcome variable	Exposure variable	Subcategory	Value	95% CI inf	95% CI sup
Aatamila, M., et al. 2011	Waste treatment + composting	Subj	Obj	Nose irritation past 12 months	Distance (km)	3-5	1
Aatamila, M., et al. 2011	Waste treatment + composting	Subj	Obj	Nose irritation past 12 months	Distance (km)	1.5-3	1.2	0.8	1.8
Aatamila, M., et al. 2011	Waste treatment + composting	Subj	Obj	Nose irritation past 12 months	Distance (km)	<1.5	1.5	1.1	2.1
Aatamila, M., et al. 2011	Waste treatment + composting	Subj	Subj	Nose irritation past 12 months	Odour perception	No	1
Aatamila, M., et al. 2011	Waste treatment + composting	Subj	Subj	Nose irritation past 12 months	Odour perception	Yes	1.2	0.9	1.6
Aatamila, M., et al. 2011	Waste treatment + composting	Subj	Subj	Nose irritation past 12 months	Odour annoyance	No	1
Aatamila, M., et al. 2011	Waste treatment + composting	Subj	Subj	Nose irritation past 12 months	Odour annoyance	Yes	1.3	0.9	1.9
Heaney 2011	Landfill	Subj	Subj	Burning nose previous 12 hours	Any odour in previous 12 hours (5-point Likert scale)	No	1
Heaney 2011	Landfill	Subj	Subj	Burning nose previous 12 hours	Any odour in previous 12 hours (5-point Likert scale)	Yes	5	2.5	10.2
Wing 2014	Sewage treatment and CAFO	Subj	Subj	Nose irritation last 6 months	Reported odour of liquid sewage treatment	Comparison area	1
Wing 2014	Sewage treatment and CAFO	Subj	Subj	Nose irritation last 6 months	Reported odour of liquid sewage treatment	None or faint	0.77	0.48	1.26
Wing 2014	Sewage treatment and CAFO	Subj	Subj	Nose irritation last 6 months	Reported odour of liquid sewage treatment	Moderate/strong/very strong	1.38	0.84	2.26
Wing 2014	Sewage treatment and CAFO	Subj	Subj	Nose irritation last 6 months	Reported odour of solid sewage treatment	Comparison area	1
Wing 2014	Sewage treatment and CAFO	Subj	Subj	Nose irritation last 6 months	Reported odour of solid sewage treatment	None or faint	0.75	0.36	1.56
Wing 2014	Sewage treatment and CAFO	Subj	Subj	Nose irritation last 6 months	Reported odour of solid sewage treatment	Moderate/strong/very strong	1.17	0.66	2.1
Wing 2014	Sewage treatment and CAFO	Subj	Subj	Nose irritation last 6 months	Reported livestock odour	None or faint	1
Wing 2014	Sewage treatment and CAFO	Subj	Subj	Nose irritation last 6 months	Reported livestock odour	Moderate/strong/very strong	0.76	0.51	1.13
No association estimate in the study
Study	Source	Type of outcome	Type of exposure	Outcome variable	Exposure variable	Main results
Deane and Sanders 1977	Paper plant	Subj	Subj/Obj	Nose irritation	Odour annoyance/distance (3 areas)/olfactometry	No difference between areas in the expected direction
Deane and Sanders 1978	Petrochemical plants	Subj	Obj	Nose irritation	Distance (3 areas)	No differences between areas
GENERAL IRRITATION SYMPTOMS: 2 studies
Effect size reported as a regression coefficient (β) for unit increase compared to reference
Study	Source	Type of outcome	Type of exposure	Outcome variable	Exposure variable	Subcategory	Value	95% CI inf	95% CI sup
Sucker 2008	multiple industries (bakery, oil, metallurgic, sweets, textile, fat refinery)	Subj	Subj	Sum of irritant symptoms (Nose, Eye)	log(odour frequency)		0	-0.11	0.18
Sucker 2008	multiple industries (bakery, oil, metallurgic, sweets, textile, fat refinery)	Subj	Subj	Percent of residents with irritant symptoms (Nose, Eye)	Odour annoyance (11-point scale)		0.405465	0.336472	0.474458
Effect size was reported as an odds ratio (OR)
Study	Source	Type of outcome	Type of exposure	Outcome variable	Exposure variable	Subcategory	Value	95% CI inf	95% CI sup
Sucker 2008	multiple industries (bakery, oil, metallurgic, sweets, textile, fat refinery)	Subj	Subj	Percent of residents with irritant symptoms (Nose, Eye)	Odour annoyance intensity	Pleasant	1
Sucker 2008	multiple industries (bakery, oil, metallurgic, sweets, textile, fat refinery)	Subj	Subj	Percent of residents with irritant symptoms (Nose, Eye)	Odour annoyance intensity	Not-pleasant	1.1	0.7	1.6
Sucker 2008	multiple industries (bakery, oil, metallurgic, sweets, textile, fat refinery)	Subj	Subj	Percent of residents with irritant symptoms (Nose, Eye)	Hedonic tone	Pleasant	1
Sucker 2008	multiple industries (bakery, oil, metallurgic, sweets, textile, fat refinery)	Subj	Subj	Percent of residents with irritant symptoms (Nose, Eye)	Hedonic tone	Not-pleasant	1.2	0.4	3.6
Heaney 2011	Landfill	Subj	Subj	Any mucous membrane irritation (burning eyes, nose, throat)	Any odour in previous 12-hr	No	1
Heaney 2011	Landfill	Subj	Subj	Any mucous membrane irritation (burning eyes, nose, throat)	Any odour in previous 12-hr	Yes	3.7	2	7.1

## Sheet: Skin_disorders
SKIN DISORDERS: 6 studies
GENERAL POPULATION: ADULTS
Effect size reported as a regression coefficient (β) for unit increase compared to reference
Study	Source	Type of outcome	Type of exposure	Outcome variable	Exposure variable		Value	95% CI inf	95% CI sup
Schinasi 2011	CAFO	Subj	Subj	Skin irritation after 10 minutes outdoor	Any odour in previous 12 hours (9-point scale)		0.37	0.0564	0.6836
Effect size was reported as an odds ratio (OR)
Study	Source	Type of outcome	Type of exposure	Outcome variable	Exposure variable	Subcategory	Value	95% CI inf	95% CI sup
Aatamila, M., et al. 2011	Waste treatment + composting	Subj	Obj	Itchy eczema lifetime	Distance (km)	3-5	1
Aatamila, M., et al. 2011	Waste treatment + composting	Subj	Obj	Itchy eczema lifetime	Distance (km)	1.5-3	1	0.6	1.5
Aatamila, M., et al. 2011	Waste treatment + composting	Subj	Obj	Itchy eczema lifetime	Distance (km)	<1.5	1.2	0.8	1.7
Aatamila, M., et al. 2011	Waste treatment + composting	Subj	Subj	Itchy eczema lifetime	Odor perception	No	1
Aatamila, M., et al. 2011	Waste treatment + composting	Subj	Subj	Itchy eczema lifetime	Odour perception	Yes	1.1	0.8	1.5
Aatamila, M., et al. 2011	Waste treatment + composting	Subj	Subj	Itchy eczema lifetime	Odour annoyance	No	1
Aatamila, M., et al. 2011	Waste treatment + composting	Subj	Subj	Itchy eczema lifetime	Odour annoyance	Yes	1.1	0.8	1.5
Heaney 2011	Landfill	Subj	Subj	Itchy skin previous 12 hours	Any odour in previous 12 hours (5-point Likert scale)	No	1
Heaney 2011	Landfill	Subj	Subj	Itchy skin previous 12 hours	Any odour in previous 12 hours (5-point Likert scale)	Yes	1.9	0.6	5.6
Heaney 2011	Landfill	Subj	Subj	Skin irritation previous 12 hours	Any odour in previous 12 hours (5-point Likert scale)	No	1
Heaney 2011	Landfill	Subj	Subj	Skin irritation previous 12 hours	Any odour in previous 12 hours (5-point Likert scale)	Yes	4.7	1.1	21
Heaney 2011	Landfill	Subj	Subj	Skin boils previous 12 hours	Any odour in previous 12 hours (5-point Likert scale)	No	1
Heaney 2011	Landfill	Subj	Subj	Skin boils previous 12 hours	Any odour in previous 12 hours (5-point Likert scale)	Yes	4.6	0.6	37.8
Heaney 2011	Landfill	Subj	Subj	Skin rash previous 12 hours	Any odour in previous 12 hours (5-point Likert scale)	No	1
Heaney 2011	Landfill	Subj	Subj	Skin rash previous 12 hours	Any odour in previous 12 hours (5-point Likert scale)	Yes	1.2	0.2	6.3
Wing 2014	Sewage treatment and CAFO	Subj	Subj	Skin rash last 6 months	Reported odour of liquid sewage treatment	Comparison area	1
Wing 2014	Sewage treatment and CAFO	Subj	Subj	Skin rash last 6 months	Reported odour of liquid sewage treatment	None or faint	1.66	0.91	3.03
Wing 2014	Sewage treatment and CAFO	Subj	Subj	Skin rash last 6 months	Reported odour of liquid sewage treatment	Moderate/strong/very strong	2.21	1.13	4.32
Wing 2014	Sewage treatment and CAFO	Subj	Subj	Skin rash last 6 months	Reported odour of solid sewage treatment	Comparison area	1
Wing 2014	Sewage treatment and CAFO	Subj	Subj	Skin rash last 6 months	Reported odour of solid sewage treatment	None or faint	1.17	0.5	2.76
Wing 2014	Sewage treatment and CAFO	Subj	Subj	Skin rash last 6 months	Reported odour of solid sewage treatment	Moderate/strong/very strong	1	0.41	2.46
Wing 2014	Sewage treatment and CAFO	Subj	Subj	Skin rash last 6 months	Reported livestock odour	None or faint	1
Wing 2014	Sewage treatment and CAFO	Subj	Subj	Skin rash last 6 months	Reported livestock odour	Moderate/strong/very strong	0.75	0.44	1.28
Lipscomb 1991*	hazardous waste site	Subj	Obj	Skin irritation 12 months	Odour zones from previous odour survey	Comparison area	1
Lipscomb 1991*	hazardous waste site	Subj	Obj	Skin irritation 12 months	Odour zones from previous odour survey	High exposed	4.97	1.82	13.63
Herr 2009	Composting site	Subj	Obj	Blotchiness or discolouration of the skin past 2 years	Residents of neighborhoods	Control	1
Herr 2009	Composting site	Subj	Obj	Blotchiness or discolouration of the skin past 2 years	Residents near composting site	EnvExp-2	1.15	0.5	2.61
Herr 2009	Composting site	Subj	Obj	Flushing or blushing past 2 years	Residents of neighborhoods	Control	1
Herr 2009	Composting site	Subj	Obj	Flushing or blushing past 2 years	Residents near composting site	EnvExp-2	1.2	0.61	2.38
* Unadjusted models

## Sheet: Mood_status
MOOD STATUS: 13 studies
Effect size reported as a regression coefficient (β) for unit increase compared to reference
Study	Source	Type of outcome	Type of exposure	Outcome variable	Exposure variable		Value	95% CI inf	95% CI sup
Horton 2009	CAFO	Subj	Subj	Nervous or anxious in previous 12 hours	Any odour in previous 12 hours (9-point scale)		0.470004	0.34359	0.593327
Horton 2009	CAFO	Subj	Subj	Angry, grouchy, bad-tempered in previous 12 hours	Any odour in previous 12 hours (9-point scale)		0.41871	0.314811	0.530628
Horton 2009	CAFO	Subj	Subj	Confused, poor concentration in previous 12 hours	Any odour in previous 12 hours (9-point scale)		0.270027	0.14842	0.405465
Horton 2009	CAFO	Subj	Subj	Gloomy, blue, unhappy in previous 12 hours	Any odour in previous 12 hours (9-point scale)		0.357674	0.223144	0.48858
Steinheider 1998 (Nörvenich study)	CAFO	Subj	Obj	Feeling miserable (7-point scale)	log (odour frequency from observation panel)		0.205	-0.0792	0.4892
GENERAL POPULATION: ADULTS
Effect size was reported as an odds ratio (OR)
Study	Source	Type of outcome	Type of exposure	Outcome variable	Exposure variable	Subcategory	Value	95% CI inf	95% CI sup
Radon 2004	CAFO	Subj	Subj	Emotional SF-12 score	Odour annoyance	Not at all	1
Radon 2004	CAFO	Subj	Subj	Emotional SF-12 score	Odour annoyance	A little	0.32628	0.436049	0.67032
Radon 2004	CAFO	Subj	Subj	Emotional SF-12 score	Odour annoyance	Very much	0.103312	0.0323869	0.329559
Radon 2004	CAFO	Subj	Subj	Emotional SF-12 score	Odour annoyance	Extremely	0.0773047	0.0142642	0.418952
Heaney 2011	Landfill	Subj	Subj	Nervous or anxious	Any odour in previous 12 hours (5-point Likert scale)	No	1
Heaney 2011	Landfill	Subj	Subj	Nervous or anxious	Any odour in previous 12 hours (5-point Likert scale)	Yes	2.5	1.3	5
Heaney 2011	Landfill	Subj	Subj	Angry, grouchy, bad-tempered	Any odour in previous 12 hours (5-point Likert scale)	No	1
Heaney 2011	Landfill	Subj	Subj	Angry, grouchy, bad-tempered	Any odour in previous 12 hours (5-point Likert scale)	Yes	3.9	1.8	8.5
Heaney 2011	Landfill	Subj	Subj	Confused, poor concentration	Any odour in previous 12 hours (5-point Likert scale)	No	1
Heaney 2011	Landfill	Subj	Subj	Confused, poor concentration	Any odour in previous 12 hours (5-point Likert scale)	Yes	0.3	0.03	2.1
Heaney 2011	Landfill	Subj	Subj	Stressed	Any odour in previous 12 hours (5-point Likert scale)	No	1
Heaney 2011	Landfill	Subj	Subj	Stressed	Any odour in previous 12 hours (5-point Likert scale)	Yes	2.1	1.2	3.8
Heaney 2011	Landfill	Subj	Subj	Gloomy, blue, unhappy	Any odour in previous 12 hours (5-point Likert scale)	No	1
Heaney 2011	Landfill	Subj	Subj	Gloomy, blue, unhappy	Any odour in previous 12 hours (5-point Likert scale)	Yes	3.1	1.6	6.1
Heaney 2011	Landfill	Subj	Subj	Active, energetic, peppy	Any odour in previous 12 hours (5-point Likert scale)	No	1
Heaney 2011	Landfill	Subj	Subj	Active, energetic, peppy	Any odour in previous 12 hours (5-point Likert scale)	Yes	0.6	0.2	1.5
Herr 2009	Composting site	Subj	Obj	Sexual indifference past 2 years	Residents of neighborhoods	Control	1
Herr 2009	Composting site	Subj	Obj	Sexual indifference past 2 years	Residents near composting site	EnvExp-2	0.49	0.18	1.3
Hooiveld, M., et al. 2015	CAFO	Subj	Subj	Sadness (people with asthma) last month	Odour annoyance	No	1
Hooiveld, M., et al. 2015	CAFO	Subj	Subj	Sadness (people with asthma) last month	Odour annoyance	Yes	0.96	0.48	1.91
Hooiveld, M., et al. 2015	CAFO	Subj	Subj	Sadness (people with lower back pain) last month	Odour annoyance	No	1
Hooiveld, M., et al. 2015	CAFO	Subj	Subj	Sadness (people with lower back pain) last month	Odour annoyance	Yes	1.9	1.15	3.13
Hooiveld, M., et al. 2015	CAFO	Subj	Subj	Anxiousness last month	Odour annoyance	No	1
Hooiveld, M., et al. 2015	CAFO	Subj	Subj	Anxiousness last month	Odour annoyance	Yes	1.48	0.89	2.47
Hooiveld, M., et al. 2015	CAFO	Subj	Subj	Stress related symptoms (people with Asthma) last month	Odour annoyance	No	1
Hooiveld, M., et al. 2015	CAFO	Subj	Subj	Stress related symptoms (people with Asthma) last month	Odour annoyance	Yes	0.93	0.73	1.18
Hooiveld, M., et al. 2015	CAFO	Subj	Subj	Stress related symptoms (people with lower back pain) last month	Odour annoyance	No	1
Hooiveld, M., et al. 2015	CAFO	Subj	Subj	Stress related symptoms (people with lower back pain) last month	Odour annoyance	Yes	1.27	1.07	1.52
Lipscomb 1991*	Landfill	Subj	Obj	Nervous or anxious	Odour zones from previous odour survey	Comparison area	1
Lipscomb 1991*	Landfill	Subj	Obj	Nervous or anxious	Odour zones from previous odour survey	High exposed	2.1	1.02	4.3
Lipscomb 1991*	Landfill	Subj	Obj	Confused, poor concentration	Odour zones from previous odour survey	Comparison area	1
Lipscomb 1991*	Landfill	Subj	Obj	Confused, poor concentration	Odour zones from previous odour survey	High exposed	2.78	1.17	6.7
Blanes-Vidal, V. 2015	storage and treatment of farming and agricultural waste	Subj	Subj	Difficulty concentrating	Odour annoyance	Not annoyed	1
Blanes-Vidal, V. 2015	storage and treatment of farming and agricultural waste	Subj	Subj	Difficulty concentrating	Odour annoyance	Slightly annoyed	1.95	0.83	4.61
Blanes-Vidal, V. 2015	storage and treatment of farming and agricultural waste	Subj	Subj	Difficulty concentrating	Odour annoyance	Moderately annoyed	5.06	1.63	15.7
Blanes-Vidal, V. 2015	storage and treatment of farming and agricultural waste	Subj	Subj	Difficulty concentrating	Odour annoyance	Very or extremely annoyed	9.03	2.9	28.2
Blanes-Vidal, V. 2015	storage and treatment of farming and agricultural waste	Subj	Obj	Difficulty concentrating	NH3 exposure, μg/m3	<2	1
Blanes-Vidal, V. 2015	storage and treatment of farming and agricultural waste	Subj	Obj	Difficulty concentrating	NH3 exposure, μg/m3	2–3	1.38	0.6	3.19
Blanes-Vidal, V. 2015	storage and treatment of farming and agricultural waste	Subj	Obj	Difficulty concentrating	NH3 exposure, μg/m3	>3	2.05	0.86	4.86
* Unadjusted models
No association estimate in the study
Study	Source	Type of outcome	Type of exposure	Outcome variable	Exposure variable	Main results
Georgieff 1999	Paper plant	Subj	Obj	Decreased working capacity	Odor perception	Olfactory irritation decreased the working capacity
Georgieff 1999	Paper plant	Subj	Obj	Angry	Odor perception	No variation in symptom prevalence by olfactory irritation
Georgieff 1999	Paper plant	Subj	Obj	Nervous	Odor perception	No variation in symptom prevalence by olfactory irritation
Georgieff 1999	Paper plant	Subj	Obj	Depressed	Odor perception	No variation in symptom prevalence by olfactory irritation
Steinheider 1998 (Nettetal study)		CAFO	Subj	Feeling miserable	Distance from the odour source (adjustment for odour annoyance)	Higher symptom-reporting with increasing distance from the odour source
Deane and Sanders 1978	Petrochemical plants	Subj	Obj	Nervousness reported frequently or occasionally	Distance (3 areas)	No difference between areas I, II and III
Deane and Sanders 1977	Paper plant	Subj	Subj	Nervousness	Odor annoyance/distance(3 areas)	No difference between areas I, II and III or odour annoyance
Hayes 2017	Wastewater treatment plant	Subj	Subj	Perceived control (likert 4 categories)	odour impacting on health	no/yes	association with odour complaint near to significant after adding social readjustment scale as covariate
Hayes 2017	Wastewater treatment plant	Subj	Subj	Depression (Likert 4 categories)	odour impacting on health	no/yes	association with odour complaint near to significant after adding social readjustment scale as covariate
WORKERS
Effect reported as mean difference between groups
Study	Source	Type of outcome	Type of exposure	Outcome variable	Exposure variable	Subcategory	Value	95% CI inf	95% CI sup
Tjalvin, G., et al. 2017	Chemical accident	Subj	Subj	Total IES-R* score	Odour score	Low odour score	0
Tjalvin, G., et al. 2017	Chemical accident	Subj	Subj	Total IES-R* score	Odour score	High odour score	3.7	2.03	5.37
* IES-R (Impact of Event Scale-Revised)

## Sheet: Cardiovasc_problems
CARDIOVASCULAR PROBLEMS: 3 studies
GENERAL POPULATION: ADULTS
Effect size reported as a regression coefficient (β) for unit increase compared to reference
Study	Source	Type of outcome	Type of exposure	Outcome variable	Exposure variable	Subcategory	Value	95% CI inf	95% CI sup
Wing 2013	CAFO	Obj	Subj	SBP (systolic)	Any odour in previous 12 hours (9-point scale)		0.1	0.0732	0.3868
Wing 2013	CAFO	Obj	Subj	DBP (diastolic)	Any odour in previous 12 hours (9-point scale)		0.23	-0.0052	0.3352
Effect size was reported as an odds ratio (OR)
Study	Source	Type of outcome	Type of exposure	Outcome variable	Exposure variable	Subcategory	Value	95% CI inf	95% CI sup
Herr 2009	Composting site	Subj	Obj	Palpitation past 2 years	Residents of neighborhoods	Control	1
Herr 2009	Composting site	Subj	Obj	Discomfort around the precordium past 2 years	Residents of neighborhoods	Control	1
Herr 2009	Composting site	Subj	Obj	Discomfort around the precordium past 2 years	Residents near composting site	EnvExp-2	1.55	0.77	3.11
Segala 2003	Wastewater treatment	Subj	Obj	Hypertension past 12 months	Distance (km)	3-5	1
Segala 2003	Wastewater treatment	Subj	Obj	Hypertension past 12 months	Distance (km)	1.5-3	0.83	0.68	1.01
Segala 2003	Wastewater treatment	Subj	Obj	Hypertension past 12 months	Distance (km)	<1.5	0.82	0.67	1.01
Segala 2003	Wastewater treatment	Subj	Subj	Hypertension past 12 months	Odour tolerance	Tolerant	1
Segala 2003	Wastewater treatment	Subj	Subj	Hypertension past 12 months	Odour tolerance	Moderately tolerant	1.15	0.92	1.46
Segala 2003	Wastewater treatment	Subj	Subj	Hypertension past 12 months	Odour tolerance	Intolerant	1.31	0.91	1.89
Segala 2003	Wastewater treatment	Subj	Subj	Hypertension past 12 months	Odour perception	No complaints	1
Segala 2003	Wastewater treatment	Subj	Subj	Hypertension past 12 months	Odour perception	Complaints with no impact in health	1.24	0.93	1.65
Segala 2003	Wastewater treatment	Subj	Subj	Hypertension past 12 months	Odour perception	Complaints with impacts on health	1.39	0.91	2.14

## Sheet: Odor_nuisances
ODOUR NUISANCES: 11 studies
GENERAL POPULATION: ADULTS
Effect size reported as a regression coefficient (β) for unit increase compared to reference
Study	Source	Type of outcome	Type of exposure	Outcome variable	Exposure variable	Subcategory	Value	95% CI inf	95% CI sup
Steinheider et al. 1998 (Nörvenich study)	CAFO	Subj	Obj	Odour annoyance	log(odour frequency from observation panel)		2.901	2.19344	3.60856
Sucker et al. 2008	multiple industries (bakery, oil, metallurgic, sweets, textile, fat refinery)	Subj	Subj	Odour annoyance	log(odour frequency)		0.470004	0.262364	0.693147
Sucker et al. 2008	multiple industries (bakery, oil, metallurgic, sweets, textile, fat refinery)	Subj	Subj	Serious odour annoyance	log(odour frequency)		0.641854	0.262364	0.955511
Effect size was reported as an odds ratio (OR)
Study	Source	Type of outcome	Type of exposure	Outcome variable	Exposure variable	Subcategory	Value	95% CI inf	95% CI sup
Blanes-Vidal, V. 2015	storage and treatment of farming and agricultural waste	Subj	Obj	Odour annoyance (annoyed vs. not annoyed)	NH3 exposure, μg/m3	<2	1
Blanes-Vidal, V. 2015	storage and treatment of farming and agricultural waste	Subj	Obj	Odour annoyance (annoyed vs. not annoyed)	NH3 exposure, μg/m3	2–3	2.5	1.55	4.05
Blanes-Vidal, V. 2015	storage and treatment of farming and agricultural waste	Subj	Obj	Odour annoyance (annoyed vs. not annoyed)	NH3 exposure, μg/m3	>3	4.17	2.4	7.23
Blanes-Vidal, V. 2015	storage and treatment of farming and agricultural waste	Subj	Obj	Odour annoyance (moderately, very or extremely annoyed vs. not or slightly annoyed)	NH3 exposure, μg/m3	<2	1
Blanes-Vidal, V. 2015	storage and treatment of farming and agricultural waste	Subj	Obj	Odour annoyance (moderately, very or extremely annoyed vs. not or slightly annoyed)	NH3 exposure, μg/m3	2–3	5.97	2.6	13.7
Blanes-Vidal, V. 2015	storage and treatment of farming and agricultural waste	Subj	Obj	Odour annoyance (moderately, very or extremely annoyed vs. not or slightly annoyed)	NH3 exposure, μg/m3	>3	9.28	3.86	22.3
Sucker et al. 2008	multiple industries (bakery, oil, metallurgic, sweets, textile, fat refinery)	Subj	Subj	Odour annoyance	Odour intensity	Pleasant	1
Sucker et al. 2008	multiple industries (bakery, oil, metallurgic, sweets, textile, fat refinery)	Subj	Subj	Odour annoyance	Odour intensity	not-pleasant	1.3	1.1	1.5
Sucker et al. 2008	multiple industries (bakery, oil, metallurgic, sweets, textile, fat refinery)	Subj	Subj	Odour annoyance	Hedonic tone	Pleasant	1
Sucker et al. 2008	multiple industries (bakery, oil, metallurgic, sweets, textile, fat refinery)	Subj	Subj	Odour annoyance	Hedonic tone	not-pleasant	4.9	3.4	7.2
Sucker et al. 2008	multiple industries (bakery, oil, metallurgic, sweets, textile, fat refinery)	Subj	Subj	Serious odour annoyance	Odour intensity	Pleasant	1
Sucker et al. 2008	multiple industries (bakery, oil, metallurgic, sweets, textile, fat refinery)	Subj	Subj	Serious odour annoyance	Odour intensity	not-pleasant	1.5	1.1	2
Sucker et al. 2008	multiple industries (bakery, oil, metallurgic, sweets, textile, fat refinery)	Subj	Subj	Serious odour annoyance	Hedonic tone	Pleasant	1
Sucker et al. 2008	multiple industries (bakery, oil, metallurgic, sweets, textile, fat refinery)	Subj	Subj	Serious odour annoyance	Hedonic tone	not-pleasant	17.5	6.7	46.5
Horton et al. 2009	CAFO	Subj	Subj	Odour annoyance	12-h mean odour 9-point scale	no	1
Horton et al. 2009	CAFO	Subj	Subj	Odour annoyance	12-h mean odour 9-point scale	yes	1.81	1.63	2
Boers et al. 2016	CAFO	Subj	Obj	Odour annoyance from livestock farming in general	lnP98 hourly odour exposure	no	1
Boers et al. 2016	CAFO	Subj	Obj	Odour annoyance from livestock farming in general	lnP98 hourly odour exposure	yes	1.88	1.48	2.38
Boers et al. 2016	CAFO	Subj	Obj	Odour annoyance from livestock housings	lnP98 hourly odour exposure	no	1
Boers et al. 2016	CAFO	Subj	Obj	Odour annoyance from livestock housings	lnP98 hourly odour exposure	yes	2.04	1.39	3.01
Boers et al. 2016	CAFO	Subj	Obj	Odour annoyance from spreading slurry and manure	lnP98 hourly odour exposure	no	1
Boers et al. 2016	CAFO	Subj	Obj	Odour annoyance from spreading slurry and manure	lnP98 hourly odour exposure	yes	1.63	1.28	2.08
No association estimate in the study
Study	Source	Type of outcome	Type of exposure	Outcome variable	Exposure variable	Main results
Deane and Sanders 1978	Petrochemical plants	Subj	Obj	Odour annoyance	Distance (3 areas)	Significant reduction in prevalence of annoyance by areas ( from Area I "most exposed" to Area III "less exposed")
Deane and Sanders 1978	Petrochemical plants	Subj	Subj	Actions taken concerning odour problem	Distance (3 areas)/odour annoyance	Among very much bothered by odour, residents in Area I and II were more apt to request action or to consider moving out than residents from Area III
Deane and Sanders 1977	Paper plant	Subj	Subj/Obj	Odour annoyance	Distance (3 areas)	No clear association between distance and annoyance
Kret, J., et al. 2018	Landfill	Subj	Obj	Noticed a bad smell in the last 12 months	Distance (Exposed area vs not exposed area)	Landfill residents had a higher probability of reporting of annoyance
Kret, J., et al. 2018	Landfill	Subj	Obj	Worried about environmental issues in the neighbourhood	Distance (Exposed area vs not exposed area)	Landfill residents had a higher probability of reporting of environmental worry
Shustermann 1991	multiple sites (petrochemical, landfill, sewage treatment, rubber industry)	Subj	Subj	Environmental worry	Odour perception	Frequency of odour perception tends to increase with increasing level of environmental worry
Lipscomb 1991*	Landfill	Subj	Obj	Odour detection	Odour zones from previous odour survey	Higher odor detection in exposed areas
* Unadjusted models
